# Supplementary material for: Stool microbiota composition is associated with the prospective risk of Plasmodium falciparum infection
Source: BMC Genomics. 2015 Aug 22;16(1):631. doi: 10.1186/s12864-015-1819-3 (PMC4546150; doi:10.1186/s12864-015-1819-3)
Supplement: Additional file 1: Table S1. — Taxonomic composition of Dirichlet components DC1 and DC2. Table S2. Fit of DMM modeling for various values of K (the number of Dirichlet components). Best fit is highlighted in red. Table S3. Taxonomic composition of Dirichlet components CC1 through CC9. Table S4. Distribution of samples from the four cohorts (Mali, HMP, Malawi, and MSD) in the 9 Dirichlet components (CC1 through CC9). Table S5. Fit of DMM modeling for various values of K (the number of Dirichlet components) for P. falciparum infection status analysis. Best fit is highlighted in red. Table S6. Taxonomic composition of Dirichlet components PP1, PP2, PN1, and PN2. Table S7. Taxonomic composition of Dirichlet components FM1 and FM2. Table S8. Cox model of DMM Component: Time to Infection. Figure S1. Increase in microbial taxa diversity with age in the Malian cohort. For each stool microbiota sample, the alpha diversity on the y-axis was plotted against the individual’s age in years (x-axis). The blue lines are the linear model fits and all of them have positive slope (P < 10−9). Four different alpha diversity measures are reported (Sobs – the observed #OTUs, Chao estimate, Ace estimate, and Shannon diversity). Similar trends are observed when the datasets are analyzed separately by gender. Figure S2. Evaluation of model fit of Dirichlet mixtures to the Mali dataset. Model fit is evaluated using the Laplace approximation to the model evidence for varying values of K (the number of Dirichlet components). For these data, K = 2 results in the best fit. (ZIP 595 kb) [file 12864_2015_1819_MOESM1_ESM.zip › Supplementary_tables_and_figures/Supplementary Table 3.xlsx]

## Sheet: Taxonomic composition
Note: Mean value (MPE) along with the lower 95% and upper 95% credible interval are reported for each Dirichlet component
	CC1			CC2			CC3			CC4			CC5			CC6			CC7			CC8			CC9
Taxon	Lower95%	MPE	Upper95%	Lower95%	MPE	Upper95%	Lower95%	MPE	Upper95%	Lower95%	MPE	Upper95%	Lower95%	MPE	Upper95%	Lower95%	MPE	Upper95%	Lower95%	MPE	Upper95%	Lower95%	MPE	Upper95%	Lower95%	MPE	Upper95%
Prevotella.	0.0734554	0.0835407	0.0950107	0.0195605	0.0228121	0.0266042	0.664333	0.699597	0.736732	0.0046751	0.00605701	0.00784739	0.00572528	0.00828421	0.0119869	0.0178282	0.0227779	0.0291018	0.20255	0.215927	0.230188	0.0239931	0.0279698	0.0326057	0.00230791	0.00345897	0.00518411
Bacteroides.	0.0296465	0.0347282	0.0406809	0.0030601	0.00387525	0.00490755	0.00651663	0.0075544	0.00875744	0.233818	0.25534	0.278843	0.00362717	0.00554792	0.00848579	0.00579744	0.00771072	0.0102554	0.00264174	0.00330144	0.00412588	0.0253254	0.0296458	0.0347032	0.529726	0.596003	0.670574
Bifidobacterium.	0.00397644	0.00513253	0.00662473	0.00429128	0.00535181	0.00667444	0.00057872	0.000800567	0.00110746	5.20246e-05	0.00016214	0.000505326	0.124835	0.151067	0.18281	0.194393	0.218927	0.246558	0.00263611	0.00329451	0.00411736	0.0164525	0.0193663	0.0227962	2.06313e-08	1.14914e-05	0.00640023
Streptococcus.	0.029681	0.0346651	0.0404862	0.0162187	0.0190346	0.0223394	0.00545023	0.00634465	0.00738585	0.00418082	0.00530262	0.00672544	0.0923771	0.112482	0.136963	0.0418523	0.0508956	0.0618929	0.00701473	0.00845799	0.0101982	0.0623927	0.0709169	0.0806056	0.00365991	0.00515804	0.0072694
Ruminococcaceae.unclassified.	0.0190724	0.0225433	0.0266459	0.0995627	0.109583	0.120612	0.00615897	0.00713738	0.00827123	0.0683894	0.0774757	0.0877693	0.00678769	0.00969915	0.0138594	0.00726684	0.00961519	0.0127224	0.0596325	0.0653929	0.0717098	0.00435541	0.00564444	0.00731497	0.0172159	0.0224608	0.0293035
Bacteria.unclassified.	0.0240863	0.0282228	0.0330697	0.0398299	0.0452082	0.0513127	0.0194057	0.0216744	0.0242084	0.0309996	0.0362747	0.0424474	0.0595539	0.0737343	0.0912912	0.0254301	0.0318559	0.0399054	0.0896499	0.0971644	0.105309	0.0247937	0.0285761	0.0329356	0.00991599	0.0132076	0.0175919
Enterobacteriaceae.unclassified.	0.0213972	0.0252521	0.0298015	0.00168056	0.00226352	0.0030487	0.00523394	0.0061045	0.00711986	0.000178831	0.000379994	0.00080744	0.00538011	0.00778859	0.0112753	0.0118925	0.0154859	0.0201652	0.00253809	0.00317491	0.00397152	0.0854056	0.0963252	0.108641	0.000345353	0.000775305	0.00174053
Lachnospiraceae.unclassified.	0.0539662	0.0617587	0.0706764	0.0732465	0.0813982	0.0904572	0.0162651	0.0182734	0.0205296	0.045964	0.052926	0.0609425	0.0139366	0.0185573	0.0247101	0.0105258	0.013767	0.0180064	0.086323	0.0936482	0.101595	0.0192993	0.0226186	0.0265088	0.030745	0.038598	0.0484567
Faecalibacterium.	0.06374	0.0725834	0.0826538	0.06418	0.0716612	0.0800145	0.0234904	0.0261084	0.0290181	0.0488283	0.056201	0.064687	0.00753412	0.0105902	0.014886	0.0090891	0.0119491	0.0157091	0.0714738	0.077947	0.0850065	0.0125274	0.0150287	0.0180295	0.0152125	0.0202007	0.0268247
Veillonella.	0.0174091	0.0207404	0.0247091	0.00328243	0.00412853	0.00519274	0.00582324	0.00674663	0.00781644	0.00217534	0.0029065	0.00388339	0.00889405	0.0120832	0.0164158	0.0186665	0.0237891	0.0303175	0.00300503	0.00374263	0.00466128	0.0643033	0.0732695	0.083486	0.00283019	0.00413918	0.00605358
Alistipes.	0.00391164	0.00507863	0.00659377	0.000908714	0.00132495	0.00193185	0.00110453	0.00141796	0.00182033	0.0578935	0.0660784	0.0754204	0.000115723	0.000460179	0.00182993	0.00212501	0.00290886	0.00398184	0.00135432	0.00171544	0.00217284	0.000495618	0.000925638	0.00172876	0.00992967	0.0137991	0.0191762
Blautia.	0.0198576	0.0234363	0.0276599	0.0430181	0.0487239	0.0551866	0.00379227	0.0044572	0.00523871	0.00942351	0.0116405	0.0143791	0.00787264	0.0109603	0.0152589	0.0065536	0.00869435	0.0115344	0.0204421	0.0233895	0.0267619	0.00482839	0.0062125	0.00799337	0.00862512	0.0115908	0.0155762
Bifidobacteriaceae.unclassified.	0.000157006	0.000378793	0.000913873	0.00158698	0.00215867	0.00293629	1.03168e-05	4.11053e-05	0.000163777	9.09798e-09	5.18743e-06	0.00296112	0.0313606	0.0399842	0.0509793	0.0124717	0.0162024	0.0210491	0.00117049	0.00148197	0.00187633	0.00175104	0.00255358	0.00372394	2.06313e-08	1.14902e-05	0.0064016
Clostridiales.unclassified.	0.0172141	0.0203793	0.0241266	0.0347946	0.0396834	0.0452591	0.0048716	0.00569023	0.00664641	0.0269506	0.0318076	0.03754	0.00815014	0.0111572	0.0152738	0.00711076	0.00941379	0.0124627	0.0318483	0.0357348	0.0400956	0.0100091	0.012076	0.0145698	0.00842112	0.0113569	0.015316
Lactobacillus.	0.0121331	0.0148013	0.0180563	0.00189177	0.00253867	0.00340677	0.00300448	0.00360172	0.00431767	0.00155083	0.00216124	0.00301191	0.0104326	0.0141099	0.0190834	0.00937523	0.012312	0.0161687	0.00125298	0.00158541	0.00200604	0.0332536	0.038473	0.0445115	0.00156262	0.00246605	0.00389179
Parabacteroides.	0.00844923	0.0103705	0.0127287	0.000957701	0.00138716	0.00200921	0.00265621	0.00319442	0.0038417	0.0306461	0.0360482	0.0424025	0.000467558	0.00113382	0.0027495	0.0023333	0.00316898	0.00430397	0.00146561	0.0018547	0.00234709	0.00402657	0.00528876	0.00694659	0.0138299	0.018653	0.025158
Lachnospiracea_incertae_sedis.	0.0205214	0.0242729	0.0287103	0.0283979	0.0326358	0.0375061	0.00702213	0.00813791	0.00943096	0.0304906	0.0358475	0.0421456	0.00394255	0.00597271	0.00904828	0.00249907	0.0033802	0.00457201	0.00446038	0.00548315	0.00674043	0.00495417	0.00634202	0.00811867	0.0202043	0.0260314	0.0335391
Lactobacillales.unclassified.	0.00526262	0.00663882	0.0083749	0.0048868	0.00600704	0.00738409	0.000762516	0.00101498	0.00135104	0.000210865	0.000425941	0.000860386	0.0282048	0.0357279	0.0452577	0.0215724	0.0272782	0.0344931	0.00264227	0.00330203	0.00412652	0.0153133	0.0180228	0.0212118	6.07833e-05	0.000241462	0.000959213
Prevotellaceae.unclassified.	0.0134464	0.0161366	0.0193649	0.00904495	0.0107575	0.0127942	0.0308721	0.0340222	0.0374937	0.00272148	0.00366505	0.00493577	0.00477604	0.00700948	0.0102873	0.00515473	0.00687246	0.00916259	0.0223997	0.0255212	0.0290778	0.00611713	0.0077008	0.00969446	0.00133771	0.002169	0.00351687
Roseburia.	0.0125215	0.0150719	0.0181418	0.00692996	0.00831081	0.00996679	0.00555542	0.00645047	0.00748971	0.0117884	0.0144589	0.0177344	0.000748361	0.00158613	0.00336178	0.00460363	0.0061468	0.00820726	0.0294239	0.0331224	0.0372859	0.00345656	0.00460967	0.00614745	0.00845159	0.0115944	0.0159059
Firmicutes.unclassified.	0.017849	0.0210735	0.0248806	0.0238948	0.0275972	0.0318733	0.0044719	0.00520995	0.00606979	0.0129388	0.0157416	0.0191516	0.0239329	0.0305096	0.0388936	0.0133134	0.0172464	0.0223413	0.0120385	0.0141357	0.0165982	0.0201374	0.0233618	0.0271024	0.0048873	0.00675391	0.00933344
Actinobacteria.unclassified.	0.000346419	0.000671183	0.00130041	0.00535395	0.00646932	0.00781705	5.23879e-05	0.000118317	0.000267216	7.98292e-05	0.000214486	0.000576282	0.0229525	0.0294637	0.0378219	0.0103054	0.0134896	0.0176575	0.00167334	0.00210955	0.00265948	0.00166585	0.00244489	0.00358827	2.06313e-08	1.14902e-05	0.00640162
Oscillibacter.	0.00708658	0.00880058	0.0109291	0.00789013	0.00946164	0.0113461	0.0029938	0.00358658	0.00429672	0.0237538	0.0281849	0.0334425	0.000339159	0.000908848	0.00243545	0.000190666	0.00040388	0.000855525	0.000500519	0.000671231	0.000900169	0.000359539	0.000726413	0.00146764	0.00881249	0.0120034	0.0163496
Collinsella.	0.0164106	0.0196103	0.0234339	0.0208991	0.024278	0.0282033	0.00367061	0.00432914	0.00510582	0.00409202	0.00526664	0.00677843	0.0138831	0.0187193	0.02524	0.0039287	0.00533168	0.00723566	0.00257387	0.00321858	0.00402479	0.0138433	0.0165997	0.0199049	0.00204961	0.00313646	0.00479964
Coriobacteriaceae.unclassified.	0.00935054	0.0113307	0.0137301	0.0155131	0.0181642	0.0212683	0.00194282	0.00236849	0.00288743	0.00206234	0.00277132	0.00372403	0.0170971	0.0224136	0.0293834	0.00547863	0.00729515	0.00971398	0.00292151	0.00364144	0.00453878	0.0061969	0.00780629	0.00983366	0.000449753	0.00091678	0.00186877
Erysipelotrichaceae_incertae_sedis.	0.00970059	0.0118637	0.0145093	0.0187852	0.0219117	0.0255585	0.00302152	0.00361252	0.00431911	0.0028023	0.00369297	0.00486673	0.0020479	0.00348717	0.00593797	0.00283962	0.00381124	0.00511531	0.00478227	0.00586393	0.00719024	0.00330752	0.00444685	0.00597863	0.00151692	0.00243065	0.00389477
Dorea.	0.0180395	0.0213058	0.0251634	0.0169474	0.0198341	0.0232124	0.00400152	0.00468932	0.00549534	0.00641652	0.00801724	0.0100173	0.0077272	0.0107586	0.0149793	0.00407035	0.00546346	0.00733338	0.00406547	0.00501483	0.00618589	0.00662185	0.00828251	0.0103596	0.00438534	0.00613141	0.00857269
Bacilli.unclassified.	0.00451404	0.00573628	0.00728946	0.00316845	0.00399783	0.00504431	0.000383581	0.000559879	0.000817206	0.000141955	0.000319174	0.000717637	0.0163301	0.0212526	0.0276591	0.00919717	0.0120848	0.0158792	0.00168391	0.00212275	0.00267596	0.0127069	0.0150735	0.017881	1.87749e-05	0.000126368	0.000850539
Veillonellaceae.unclassified.	0.0174871	0.0209231	0.0250343	0.0033036	0.00414906	0.0052109	0.00794534	0.00922827	0.0107183	0.00137702	0.00195814	0.00278449	0.00416987	0.00621197	0.00925414	0.0148762	0.019174	0.0247135	0.0113052	0.0133167	0.0156862	0.0158172	0.0186278	0.0219379	0.00109832	0.00183769	0.00307481
Streptococcaceae.unclassified.	0.000610872	0.00104364	0.00178299	0.00216443	0.0028316	0.00370442	1.94396e-05	6.05761e-05	0.000188763	5.18954e-05	0.000161738	0.000504077	0.016065	0.0208653	0.0270999	0.00553406	0.0073667	0.00980624	0.00151961	0.00192176	0.00243034	0.0028448	0.0038693	0.00526275	6.07757e-05	0.000241445	0.000959191
Clostridium_XI.	0.00774861	0.00953362	0.0117298	0.0161565	0.0189358	0.0221933	0.00206398	0.0025104	0.00305337	0.00210361	0.00282618	0.00379695	0.00229767	0.0037811	0.00622226	0.00390851	0.00522984	0.00699787	0.00514315	0.00628722	0.00768577	0.00908362	0.0111106	0.01359	0.00256882	0.00379325	0.0056013
Megasphaera.	0.00671726	0.00846263	0.0106615	0.000152113	0.000322219	0.00068255	0.00132624	0.0016993	0.00217731	0.000256362	0.000497625	0.00096594	0.00261601	0.00424224	0.00687942	0.00545498	0.0072885	0.0097383	0.00129809	0.00164174	0.00207638	0.0149484	0.0178448	0.0213023	0.000117813	0.000366747	0.00114167
Escherichia_Shigella.	0.000157	0.000380607	0.000922689	0.00346237	0.00438066	0.0055425	3.19558e-06	2.1578e-05	0.000145704	0.000187947	0.000392908	0.000821385	0.0128316	0.0172142	0.0230939	1.07183e-08	5.6668e-06	0.00299402	1.97359e-09	1.17926e-06	0.000704362	0.000973282	0.00157786	0.00255798	0.00023414	0.000578521	0.00142943
Bacteroidetes.unclassified.	0.00961095	0.0116451	0.0141098	0.00526709	0.00641875	0.00782222	0.0105628	0.0120272	0.0136947	0.00685778	0.00856042	0.0106858	0.00332292	0.00508448	0.00777988	0.00495355	0.00660646	0.00881094	0.0145873	0.0169668	0.0197345	0.00650537	0.00809312	0.0100684	0.0058623	0.00802799	0.0109938
Bacteroidales.unclassified.	0.00906381	0.0110055	0.0133632	0.00455977	0.00559623	0.00686829	0.00705276	0.00811777	0.00934361	0.0139054	0.0169199	0.020588	0.00341356	0.00522332	0.00799255	0.00460521	0.00614901	0.00821033	0.0113441	0.0133598	0.0157337	0.00673129	0.00837791	0.0104273	0.0109384	0.0144996	0.0192201
Clostridium_sensu_stricto.	0.00644892	0.008071	0.0101011	0.0136294	0.0160721	0.0189526	0.00226128	0.00274266	0.00332653	0.00115942	0.00167916	0.00243189	0.00197157	0.00335822	0.00572013	0.00441312	0.00589617	0.00787762	0.00908797	0.0108219	0.0128866	0.0101931	0.0123551	0.0149757	0.000792085	0.00144203	0.00262527
Enterococcus.	0.00374227	0.00490106	0.00641869	0.00315049	0.00398174	0.00503231	0.000783473	0.0010422	0.00138638	2.7515e-05	0.000109521	0.00043594	0.00754462	0.0104624	0.0145085	0.00389268	0.00522587	0.00701565	0.00120211	0.00152697	0.00193963	0.013128	0.0156547	0.0186678	6.10723e-05	0.000242614	0.000963803
Clostridiaceae_1.unclassified.	0.0024533	0.00334424	0.00455872	0.0124674	0.0147178	0.0173745	0.000540884	0.000752089	0.00104577	0.0005729	0.000929355	0.00150759	0.00196699	0.00335047	0.00570703	0.00357588	0.0047897	0.00641554	0.00453198	0.00556807	0.00684103	0.00284512	0.00388587	0.00530735	0.000569297	0.0011042	0.00214168
Actinomyces.	0.00307131	0.00406322	0.00537548	0.00441553	0.00538416	0.00656526	0.000288135	0.000440363	0.000673016	0.00129008	0.00182347	0.00257741	0.00973881	0.013009	0.0173774	0.00293421	0.00397716	0.00539082	0.00114965	0.00145554	0.00184282	0.00725278	0.00895643	0.0110603	0.000613401	0.00115871	0.0021888
Subdoligranulum.	0.0107083	0.0129329	0.0156198	0.00784726	0.00936271	0.0111708	0.00293119	0.00349673	0.0041714	0.00381801	0.00486928	0.00621	0.00249003	0.00403753	0.00654677	0.00217485	0.00297714	0.00407538	0.00180609	0.00227431	0.00286391	0.00173419	0.00253624	0.00370923	0.00130078	0.00210926	0.00342023
Ruminococcus.	0.00501091	0.00641631	0.00821587	0.010882	0.0129297	0.0153628	0.00147018	0.00184363	0.00231194	0.0089913	0.011163	0.0138592	0.00034093	0.000913501	0.00244767	0.00242086	0.00325288	0.00437087	0.00363277	0.00450004	0.00557434	0.000225733	0.00051852	0.00119107	0.00249009	0.00379748	0.0057913
Catenibacterium.	0.00536655	0.00689731	0.00886472	0.010645	0.0127886	0.015364	0.00198687	0.00244316	0.00300424	0.000187758	0.000397821	0.000842899	0.00166293	0.0029543	0.0052485	0.00251505	0.00339075	0.00457135	0.00210009	0.00264021	0.00331925	0.000780428	0.00132153	0.00223779	2.06313e-08	1.14902e-05	0.00640162
Leuconostoc.	0.0040596	0.00523145	0.00674157	0.000182034	0.000369849	0.000751441	0.000595761	0.000819947	0.0011285	0.000110412	0.000267827	0.000649666	0.000220856	0.000687947	0.00214289	0.00179215	0.00250799	0.00350977	0.00065022	0.000850026	0.00111123	0.0106454	0.0127822	0.015348	6.10728e-05	0.000242615	0.000963804
Butyricicoccus.	0.0104883	0.0126292	0.0152069	0.00749941	0.00894979	0.0106807	0.00238664	0.00286591	0.00344142	0.00390197	0.00498725	0.00637438	0.00244504	0.00396538	0.00643108	0.000361989	0.000659635	0.00120202	0.000630216	0.000823883	0.00107706	0.00222103	0.00313552	0.00442654	0.00269133	0.00397023	0.00585687
Erysipelotrichaceae.unclassified.	0.00348386	0.00455298	0.0059502	0.0105251	0.0124431	0.0147107	0.000520777	0.000727661	0.00101673	0.00435447	0.00554823	0.00706926	0.00362817	0.00554919	0.00848735	0.00329293	0.00441408	0.00591697	0.00700529	0.00844689	0.0101852	0.000760283	0.00129377	0.00220161	0.00250794	0.00370454	0.00547208
Weissella.	0.00526129	0.00663656	0.00837132	0.00222848	0.00293019	0.00385284	0.000865786	0.00113746	0.00149439	9.09798e-09	5.18745e-06	0.00296107	0.00232429	0.00382446	0.00629287	0.00276711	0.00375243	0.00508862	0.00117614	0.00149695	0.00190526	0.0100728	0.0121921	0.0147573	2.06313e-08	1.14902e-05	0.00640166
Olsenella.	0.00506982	0.00648812	0.00830321	0.00488886	0.00600874	0.00738514	0.000971154	0.0012637	0.00164438	2.76413e-05	0.000110023	0.000437936	0.00858402	0.0119448	0.0166214	0.00192516	0.00270624	0.00380422	0.000263655	0.000379495	0.000546229	0.00833229	0.010385	0.0129435	2.06313e-08	1.14902e-05	0.0064016
unknown.unclassified.	0.00119895	0.00180181	0.00270779	0.00114695	0.00160744	0.00225282	0.000254369	0.000397334	0.00062065	5.1932e-05	0.000161955	0.000505074	0.00887899	0.011941	0.016059	0.00275714	0.00370092	0.00496778	0.00158326	0.00199764	0.00252048	0.000296649	0.000630339	0.00133939	1.89182e-05	0.000126862	0.000850715
Rothia.	0.00202354	0.00281391	0.00391299	0.00171011	0.0022878	0.00306066	0.000237551	0.000376483	0.00059667	0.000522245	0.000859882	0.0014158	0.00851964	0.0115359	0.01562	0.00402087	0.00537799	0.00719317	0.00118069	0.00149466	0.00189212	0.00807809	0.00990643	0.0121486	2.06549e-08	1.14948e-05	0.00639615
Gammaproteobacteria.unclassified.	0.00148677	0.00215994	0.00313789	0.000880221	0.00129227	0.0018972	0.000428108	0.0006154	0.00088463	8.50225e-06	5.73526e-05	0.000386877	0.00370534	0.00566766	0.00866921	0.00865534	0.0113954	0.015003	0.00722963	0.00870404	0.0104791	0.00656591	0.00815095	0.0101186	1.87749e-05	0.000126368	0.000850539
Lactobacillaceae.unclassified.	0.00091643	0.00144547	0.00227993	0.000565127	0.000893047	0.00141125	0.000129618	0.000232042	0.000415402	8.489e-06	5.73069e-05	0.000386863	0.00428242	0.00638069	0.00950706	0.00854441	0.0112543	0.0148238	0.00127518	0.00161891	0.00205529	0.00502328	0.00642264	0.00821182	2.06313e-08	1.14902e-05	0.00640166
Enterobacter.	0.00324709	0.00428309	0.00564964	6.94593e-05	0.000186363	0.000500021	0.000517244	0.0007261	0.00101929	5.23822e-05	0.000163243	0.000508725	0.000115997	0.000461265	0.00183423	1.08787e-08	5.68551e-06	0.00297304	3.1048e-09	1.31651e-06	0.000558362	0.00862548	0.0105425	0.0128855	6.12077e-05	0.000243173	0.000966103
Dialister.	0.006949	0.00867814	0.0108375	0.00825362	0.0099708	0.0120452	0.00223939	0.00271633	0.00329486	0.00276626	0.00376287	0.00511853	0.00332364	0.00513538	0.00793469	0.00302588	0.00408658	0.0055191	0.00251111	0.00314229	0.00393211	0.00243557	0.00339456	0.00473113	0.00234341	0.00368511	0.00579498
Odoribacter.	0.00296731	0.00396613	0.00530116	0.000153189	0.000324478	0.000687294	0.000889162	0.00116749	0.00153293	0.00741867	0.00932807	0.0117289	3.91028e-08	2.18991e-05	0.0122588	0.000682357	0.00109151	0.00174599	0.000777184	0.00100831	0.00130817	0.000232121	0.000529428	0.00120753	0.00193242	0.00308806	0.0049348
Lactococcus.	0.00301593	0.00400727	0.00532446	0.000241711	0.000455499	0.000858379	0.000322066	0.000484655	0.000729324	0.000212113	0.000428477	0.000865542	3.91028e-08	2.18991e-05	0.0122588	0.001357	0.0019524	0.00280904	0.000677955	0.000882056	0.0011476	0.00753859	0.00927168	0.0114032	0.000251395	0.000609193	0.00147623
Selenomonadales.unclassified.	0.00343468	0.00452439	0.00595982	0.00397007	0.00492056	0.00609861	0.00190448	0.00235487	0.00291176	0.000935411	0.00141735	0.00214759	0.000892872	0.00180237	0.00363829	0.00311922	0.00419651	0.00564587	0.0018503	0.00232924	0.00293216	0.00736284	0.00905246	0.0111298	0.000396893	0.000840522	0.00178002
Pasteurellaceae.unclassified.	0.00735201	0.00904057	0.011117	0.000374312	0.000639188	0.0010915	0.0020215	0.0024666	0.00300971	0.000250649	0.000486533	0.000944407	0.000114914	0.000458275	0.00182759	0.00537686	0.007165	0.00954781	0.00356462	0.00441658	0.00547216	0.00698469	0.00869148	0.0108153	0.000550081	0.00106732	0.00207093
Granulicatella.	0.00333761	0.00436861	0.00571808	0.000891575	0.00130131	0.00189935	0.000433176	0.000621171	0.000890753	0.000565545	0.000917428	0.00148825	0.00317574	0.0049078	0.00758452	0.000305481	0.00057302	0.00107487	1.20009e-05	3.73994e-05	0.00011655	0.00731955	0.00902455	0.0111267	0.000318992	0.000716705	0.00161028
Slackia.	0.00354248	0.0046155	0.00601353	0.00746399	0.00892313	0.0106675	0.000752859	0.00100478	0.001341	0.000252553	0.000490216	0.000951528	0.00225254	0.00370765	0.00610275	0.00098954	0.00149909	0.00227103	0.00128527	0.00163131	0.00207052	0.000258963	0.000572621	0.00126618	2.06549e-08	1.14935e-05	0.00639763
Actinomycetales.unclassified.	0.000639568	0.00107974	0.00182285	0.00100139	0.00143334	0.00205163	4.17054e-05	0.000101146	0.000245302	0.00039869	0.000693001	0.00120457	0.00616611	0.00859744	0.0119875	0.00407684	0.00545174	0.00729032	0.00111143	0.00140758	0.00178266	0.00158035	0.00234689	0.00348524	0.000175426	0.000471034	0.00126476
Citrobacter.	0.00172935	0.0024623	0.0035059	8.29849e-09	4.56035e-06	0.0025058	0.000309905	0.000467974	0.000706669	2.75834e-05	0.000109793	0.000437023	3.91028e-08	2.18991e-05	0.0122588	1.08519e-08	5.68334e-06	0.00297545	2.34264e-09	1.22863e-06	0.00064455	0.0067685	0.00842853	0.0104957	2.06313e-08	1.14923e-05	0.00639912
Coprococcus.	0.0036552	0.00477365	0.00623435	0.00691697	0.0082774	0.00990541	0.00109849	0.00140711	0.00180245	0.0056174	0.00708949	0.00894735	0.00122809	0.00230389	0.0043221	0.00258188	0.00346775	0.00465758	0.00495325	0.00606442	0.00742487	0.000123043	0.000342108	0.000951196	0.00253754	0.00377581	0.00561833
Campylobacter.	0.00231339	0.00318255	0.00437828	0.000347116	0.000603098	0.00104786	0.001255	0.00159315	0.00202242	0.000643202	0.0010167	0.00160707	0.000472099	0.00114412	0.00277273	0.00509442	0.00681534	0.00911759	0.0023732	0.00297384	0.00372649	0.00648803	0.00817646	0.0103043	0.000644831	0.00120938	0.0022682
Turicibacter.	0.00119081	0.00180157	0.0027256	0.00675578	0.00814524	0.00982048	0.000430761	0.000620577	0.000894035	0.00156483	0.00217804	0.00303156	0.000222285	0.000690464	0.00214473	0.000928415	0.00140683	0.00213178	0.00128168	0.00162718	0.00206581	0.00110493	0.00174598	0.00275895	0.00126855	0.00209269	0.00345223
Peptostreptococcaceae.unclassified.	0.00350058	0.00458731	0.0060114	0.00645066	0.00779256	0.00941361	0.000668377	0.000904426	0.00122384	0.000558096	0.000905469	0.00146906	0.000748151	0.00158516	0.00335857	0.00304499	0.00409758	0.00551404	0.00376668	0.00465906	0.00576286	0.00277748	0.00380485	0.00521223	0.000645245	0.00121023	0.00226992
Proteobacteria.unclassified.	0.00316081	0.00415901	0.00547244	0.00134512	0.00185917	0.00256968	0.00111944	0.0014331	0.00183463	0.00221325	0.00301578	0.0041093	0.00369063	0.00564495	0.00863416	0.00574499	0.00764174	0.0101647	0.00348532	0.00432158	0.00535849	0.00600654	0.00751266	0.00939644	0.0007501	0.00136611	0.00248801
Solobacterium.	0.000510665	0.000904699	0.00160277	0.00594612	0.00720028	0.00871895	0.000104529	0.000196879	0.000370821	0.000218701	0.000441729	0.000892199	0.00140499	0.00255966	0.00466326	0.00160026	0.00226244	0.00319863	0.000715601	0.000926478	0.0011995	0.000302287	0.00063979	0.00135412	1.87749e-05	0.000126368	0.000850539
Porphyromonadaceae.unclassified.	0.000146898	0.000361423	0.000889232	0.0019561	0.00258583	0.0034183	1.03029e-05	4.1009e-05	0.000163229	0.00545678	0.00693673	0.00881807	0.00021944	0.000683508	0.00212898	0.00113606	0.00166737	0.00244716	0.0012631	0.00160107	0.00202947	9.72222e-05	0.000293507	0.000886075	0.00253717	0.00377661	0.00562154
Clostridia.unclassified.	0.00231497	0.00316024	0.00431413	0.00572691	0.0068736	0.0082499	0.000465176	0.00065894	0.000933414	0.00359367	0.00460673	0.00590538	0.00218728	0.00360023	0.00592592	0.00338666	0.00453822	0.00608133	0.00460831	0.00565811	0.00694706	0.000191781	0.000462368	0.00111473	0.000863412	0.00150715	0.00263083
Parasutterella.	0.00020648	0.000460397	0.00102656	2.39799e-05	9.53177e-05	0.000378878	4.03605e-05	9.84418e-05	0.000240106	0.00537222	0.00685136	0.00873775	3.91028e-08	2.18991e-05	0.0122588	0.00115499	0.00172012	0.00256174	0.000548896	0.000727521	0.000964275	9.00379e-05	0.000279946	0.000870406	0.00438669	0.00651249	0.00966846
Clostridium_IV.	0.000796843	0.00129234	0.00209595	0.00222938	0.00289642	0.00376304	0.000120849	0.000220363	0.000401821	0.00540923	0.00684355	0.0086582	3.91028e-08	2.18991e-05	0.0122588	0.00167412	0.00231314	0.00319608	0.00168416	0.00212764	0.0026879	4.74972e-05	0.000188508	0.000748158	0.00273814	0.00401156	0.0058772
Gemmiger.	1.19917e-05	8.06448e-05	0.000542341	0.00554828	0.00672989	0.00816316	3.31314e-09	1.92963e-06	0.00112466	0.00173994	0.00237468	0.00324096	0.00157032	0.00278955	0.00495543	5.6049e-05	0.000174503	0.000543299	7.52385e-05	0.000137176	0.000250102	1.62846e-08	8.9784e-06	0.00494837	0.00039984	0.000848588	0.00180098
Eggerthella.	0.00220682	0.00304302	0.00419608	0.00549989	0.00669661	0.00815371	0.000236186	0.000374232	0.000592962	0.000525063	0.000863949	0.00142156	0.00337957	0.00517031	0.00790992	0.00107866	0.00161956	0.00243169	0.000133767	0.000216969	0.000351922	0.00185193	0.00268847	0.00390288	0.000470962	0.000952479	0.00192631
Clostridium_XVIII.	0.00381194	0.00495729	0.00644677	0.00418091	0.00515637	0.00635943	0.000545159	0.000757213	0.00105175	0.00316943	0.00412855	0.00537791	0.00227421	0.00374373	0.0061628	0.00298149	0.00401477	0.00540615	0.00137835	0.00174229	0.00220234	0.00521307	0.00666973	0.00853341	0.00292005	0.00424772	0.00617905
Clostridium_XlVb.	0.00335315	0.00441069	0.00580176	0.000895702	0.00130605	0.00190439	0.00131171	0.00164913	0.00207335	0.0045571	0.00577079	0.00730772	0.000907183	0.00183283	0.00370295	0.00154666	0.00221099	0.00316065	0.00127071	0.00160735	0.00203317	0.00370462	0.00489843	0.00647695	0.00473001	0.00660073	0.00921132
Flavonifractor.	0.00509226	0.00641581	0.00808337	0.00412995	0.00509278	0.00628008	0.000705701	0.000948409	0.00127459	0.00387895	0.00493346	0.00627464	0.00011807	0.000466847	0.00184591	0.00182178	0.00258811	0.00367679	0.000814352	0.0010411	0.00133099	0.00337955	0.00451623	0.00603521	0.00470197	0.00657205	0.00918592
Atopobium.	0.000404262	0.000755692	0.00141262	0.000626252	0.000967941	0.00149606	1.69436e-05	5.55825e-05	0.000182336	0.000110138	0.000267163	0.000648064	0.0042422	0.00627287	0.00927558	0.00291644	0.00396754	0.00539746	0.000824182	0.00105191	0.00134255	0.00233793	0.00327338	0.0045831	1.87749e-05	0.000126368	0.000850539
Anaerobacter.	1.29458e-08	7.28864e-06	0.00410963	0.00508775	0.00621809	0.00759955	3.31314e-09	1.92963e-06	0.00112466	0.000176631	0.000374287	0.000793127	0.000603328	0.00135626	0.00304881	1.08519e-08	5.68347e-06	0.00297529	1.9687e-06	1.32529e-05	8.92156e-05	1.47178e-05	9.8737e-05	0.000662396	6.07757e-05	0.000241445	0.000959191
Streptophyta.unclassified.	0.00327345	0.00431341	0.00568376	0.00146522	0.00200199	0.00273541	0.000509914	0.00071531	0.00100344	0.00011044	0.000267896	0.00064984	0.000463527	0.0011241	0.00272605	0.00223699	0.00308487	0.00425411	0.00102913	0.00130653	0.0016587	0.00464538	0.00600016	0.00775005	1.87749e-05	0.000126368	0.000850539
Gemella.	0.00104811	0.0016113	0.00247711	0.000811788	0.00120077	0.00177613	6.32537e-05	0.000135321	0.000289498	0.000397298	0.000690611	0.00120047	0.00399307	0.00595118	0.0088695	0.0014895	0.00211764	0.00301065	0.000281478	0.000402834	0.000576509	0.00441378	0.00570353	0.00737017	0.000114949	0.000357896	0.00111432
Mogibacterium.	0.000112151	0.000301179	0.00080881	0.00464492	0.00573651	0.00708463	3.17696e-06	2.14519e-05	0.00014485	0.000177107	0.000375302	0.000795287	0.00137308	0.00250181	0.00455838	0.000843553	0.00130322	0.00201336	0.000636122	0.000829644	0.00108204	1.62846e-08	8.9784e-06	0.00494837	2.09146e-08	1.15304e-05	0.00635358
Acinetobacter.	0.00208545	0.00289587	0.00402124	2.41871e-05	9.59487e-05	0.000380622	0.000373182	0.000548783	0.000807012	9.09798e-09	5.18743e-06	0.00296112	3.91028e-08	2.18991e-05	0.0122588	0.00166424	0.00231922	0.00323199	0.000229886	0.00033752	0.000495548	0.00440857	0.00572638	0.0074381	2.06313e-08	1.14902e-05	0.00640165
Clostridium_XlVa.	0.00256012	0.0034685	0.00469918	0.00288963	0.0036709	0.0046634	0.000156899	0.000269454	0.000462753	0.00379439	0.00485201	0.00620444	0.00119693	0.0022463	0.00421568	0.00316054	0.0042985	0.00584618	0.00236943	0.00296858	0.00371923	0.00216195	0.00305944	0.00432952	0.0039637	0.00563631	0.00801473
Barnesiella.	0.00101578	0.00158545	0.00247459	0.000216362	0.000419857	0.000814747	0.000142329	0.000251113	0.000443045	0.00411419	0.0054682	0.00726782	3.91028e-08	2.18991e-05	0.0122588	0.000711068	0.00112343	0.00177494	0.000554344	0.000740992	0.000990484	0.000227524	0.00052106	0.0011933	0.00104021	0.0018547	0.00330693
Akkermansia.	0.00158744	0.00229114	0.00330678	0.000505372	0.000819682	0.00132948	0.000150626	0.000262108	0.0004561	0.004027	0.00529279	0.00695646	0.000473158	0.00114738	0.00278231	0.000856387	0.0013231	0.00204418	0.000430878	0.000588188	0.000802929	0.000513193	0.000950986	0.00176225	0.00102544	0.00178802	0.00311773
Bacillales.unclassified.	0.000500392	0.000889128	0.00157986	0.00230215	0.00298424	0.00386842	6.55511e-05	0.000138968	0.000294609	2.7515e-05	0.000109521	0.00043594	0.00189249	0.00322268	0.00548781	0.00378263	0.0050627	0.00677596	0.00106215	0.00134575	0.00170507	0.000612126	0.00108718	0.00193089	2.06313e-08	1.14902e-05	0.00640166
Oribacterium.	0.0003472	0.000673858	0.00130785	0.00107381	0.00152807	0.00217451	0.000165399	0.000281952	0.000480636	0.000247116	0.000479703	0.000931203	3.91028e-08	2.18991e-05	0.0122588	0.00352558	0.00477262	0.00646074	0.00223435	0.00280279	0.00351585	1.47155e-05	9.87293e-05	0.000662393	1.87749e-05	0.000126368	0.000850539
Clostridiales_Incertae_Sedis_XIII.unclassified.	0.00102661	0.00158681	0.00245269	0.00380658	0.00472504	0.0058651	0.000253477	0.000396101	0.000618976	0.00183281	0.00249785	0.00340422	0.000463564	0.00112416	0.00272613	9.13092e-06	6.13686e-05	0.000412456	0.000231354	0.000339672	0.000498704	1.62846e-08	8.9784e-06	0.00494837	0.000382604	0.000819801	0.00175658
Butyricimonas.	0.000868323	0.00138894	0.00222171	9.63264e-05	0.000233426	0.000565659	0.000222694	0.000356692	0.000571318	0.00341784	0.00455711	0.00607614	3.91028e-08	2.18991e-05	0.0122588	0.000590347	0.00097133	0.00159818	0.000909202	0.00118612	0.00154737	1.46955e-05	9.86603e-05	0.000662371	0.00117637	0.00200158	0.00340566
Succinivibrionaceae.unclassified.	0.00181852	0.00258812	0.00368341	0.000153296	0.000324534	0.000687054	0.000873527	0.00116328	0.00154915	8.50216e-06	5.73524e-05	0.000386877	3.91028e-08	2.18991e-05	0.0122588	0.00266427	0.00358913	0.00483503	0.00365268	0.00452462	0.00560469	0.000285623	0.000614045	0.0013201	2.06313e-08	1.14913e-05	0.00640029
Megamonas.	0.00340298	0.00449695	0.00594261	7.44368e-06	5.00547e-05	0.00033659	0.000856132	0.00113728	0.00151075	2.75148e-05	0.000109521	0.000435939	0.000753036	0.00159532	0.00337971	0.00191164	0.00270093	0.00381611	0.000513934	0.00068518	0.000913487	0.00240264	0.00337275	0.00473457	0.0001242	0.000386655	0.00120372
Burkholderiales.unclassified.	0.000944957	0.0014803	0.00231892	0.000182039	0.000367594	0.000742289	0.000361764	0.000534602	0.000790015	0.00218633	0.00295776	0.00400138	3.57871e-05	0.00024103	0.00162336	0.00331538	0.00445971	0.00599903	0.00251004	0.00314064	0.00392965	0.000751094	0.00127691	0.00217082	0.00115891	0.00193885	0.00324369
Bacillus.	0.000247777	0.000523932	0.00110787	0.00345881	0.00434228	0.00545143	5.27388e-05	0.00011881	0.000267655	9.09798e-09	5.18743e-06	0.00296112	0.00242861	0.00393816	0.00638603	1.07183e-08	5.66682e-06	0.00299399	3.11282e-09	1.31746e-06	0.000557542	0.000681947	0.0011844	0.00205704	2.06313e-08	1.14902e-05	0.00640166
Betaproteobacteria.unclassified.	0.00139447	0.00205168	0.00301862	0.000124	0.000278506	0.000625529	0.000945204	0.0012314	0.00160425	0.00133162	0.00189391	0.00269363	3.91028e-08	2.18994e-05	0.0122585	0.00320155	0.00429363	0.00575823	0.00306993	0.00382128	0.00475652	0.00149612	0.00224264	0.00336165	0.000579225	0.0011233	0.00217842
Sarcina.	0.00209483	0.00294447	0.00413871	0.00262297	0.003399	0.00440464	0.00113662	0.00146462	0.00188726	8.489e-06	5.73069e-05	0.000386863	0.00060936	0.00136976	0.00307906	0.00288659	0.00388696	0.00523402	0.00345629	0.00428815	0.00532022	0.00134513	0.00205795	0.00314851	6.18596e-05	0.000245715	0.000976014
Enterococcaceae.unclassified.	0.000399193	0.000749208	0.00140612	0.000487436	0.000790557	0.00128218	1.96622e-05	6.10184e-05	0.000189361	9.09798e-09	5.18743e-06	0.00296112	0.00264366	0.00423012	0.00676862	0.00187978	0.00261778	0.00364551	0.000577603	0.000763215	0.00100847	0.0015348	0.00228723	0.00340854	2.06313e-08	1.14902e-05	0.00640166
Anaerotruncus.	0.000298742	0.000601931	0.00121282	0.000152619	0.000323128	0.000684136	5.25831e-05	0.000118638	0.000267669	0.00324244	0.00418723	0.00540732	3.91028e-08	2.18991e-05	0.0122588	0.000745946	0.00116492	0.00181923	0.00036735	0.000503682	0.000690609	1.62846e-08	8.98072e-06	0.00494561	0.00239557	0.00356723	0.00531193
Rikenellaceae.unclassified.	1.29458e-08	7.28859e-06	0.00410965	7.4226e-06	4.99453e-05	0.000336073	3.31314e-09	1.92963e-06	0.00112466	0.00319995	0.0041258	0.00531953	3.91028e-08	2.18991e-05	0.0122588	0.000227104	0.000458513	0.000925717	0.000246987	0.00036013	0.000525101	1.62846e-08	8.9784e-06	0.00494837	0.00102131	0.00173963	0.00296314
Anaerococcus.	4.73762e-05	0.000173538	0.000635669	0.000240843	0.000453935	0.000855566	3.17686e-06	2.14515e-05	0.00014485	8.52082e-06	5.75218e-05	0.000388315	0.000219259	0.000682966	0.00212736	0.00306329	0.00410821	0.00550956	0.000938361	0.00119204	0.00151431	0.00172065	0.00251454	0.00367472	1.87749e-05	0.000126368	0.000850539
Salmonella.	0.000135801	0.000343001	0.000866336	8.29849e-09	4.56035e-06	0.0025058	4.57993e-09	2.08785e-06	0.000951466	2.75838e-05	0.000109794	0.000437024	3.91028e-08	2.18991e-05	0.0122588	0.00303056	0.00407993	0.00549267	0.00116028	0.00146921	0.00186038	0.000573761	0.00103478	0.00186623	2.06313e-08	1.14902e-05	0.00640166
Anaerovorax.	0.00199545	0.00278316	0.00388181	0.00323191	0.00405358	0.00508414	0.000205534	0.000333716	0.000541841	0.00288594	0.00375507	0.00488596	7.54259e-08	2.57686e-05	0.00879832	1.08519e-08	5.68331e-06	0.00297546	1.20914e-05	3.76549e-05	0.000117265	1.60752e-05	0.000103335	0.000664261	0.000772207	0.00138074	0.00246883
Sutterella.	0.00302858	0.00403431	0.00537401	2.40977e-05	9.55946e-05	0.000379219	0.00190101	0.00234008	0.00288055	0.00215464	0.00305387	0.00432839	0.000117097	0.000465716	0.00185224	0.0018449	0.00262131	0.00372447	0.000836869	0.00108761	0.00141349	0.0026689	0.00369023	0.00510242	0.00135021	0.00229619	0.00390493
Corynebacterium.	0.000456002	0.00083035	0.00151201	0.00041198	0.000689335	0.00115341	1.03029e-05	4.1009e-05	0.000163229	0.000573561	0.000926894	0.00149789	0.000462843	0.00112174	0.00271865	0.00297954	0.00399745	0.00536312	0.000916002	0.00116383	0.00147871	0.00152418	0.00227199	0.00338669	0.000376039	0.000805849	0.00172693
Acidaminococcaceae.unclassified.	0.0020505	0.00286915	0.00401465	0.00301225	0.00381354	0.00482797	0.00183437	0.00228222	0.00283941	0.000857291	0.00132049	0.00203395	0.000115997	0.000461265	0.00183423	0.00201449	0.00274831	0.00374943	0.00204717	0.00259165	0.00328095	0.000358126	0.000724158	0.0014643	0.00023772	0.000587545	0.00145217
Phascolarctobacterium.	0.000736553	0.00121693	0.0020106	7.42263e-06	4.99454e-05	0.000336073	1.96648e-05	6.12741e-05	0.000190926	0.00277211	0.00377908	0.00515182	3.91028e-08	2.18991e-05	0.0122588	0.000189447	0.000401306	0.000850088	0.000166929	0.000260711	0.000407181	0.000100069	0.000299574	0.00089683	0.00201708	0.00326496	0.00528483
Allisonella.	0.00277888	0.00372624	0.00499657	0.000668357	0.00102268	0.00156484	0.000901883	0.0011812	0.00154703	0.000291219	0.000546525	0.00102565	3.52402e-05	0.000239139	0.00162279	0.000286397	0.000555548	0.00107764	8.66012e-05	0.000153858	0.000273349	0.000685468	0.00119162	0.00207151	2.06313e-08	1.14902e-05	0.00640166
Klebsiella.	0.00102752	0.00158729	0.00245203	0.000965651	0.0013987	0.00202595	0.000121787	0.000222255	0.000405604	8.07559e-05	0.000216962	0.000582898	0.00105313	0.00204422	0.00396801	1.08787e-08	5.68551e-06	0.00297304	3.13689e-09	1.32004e-06	0.000555343	0.00251689	0.00349427	0.00485121	0.000116375	0.000362353	0.00112825
Pseudoflavonifractor.	0.000357929	0.000687301	0.00131976	0.00113415	0.00159727	0.00224949	0.000102717	0.000194058	0.000366624	0.00265971	0.0034804	0.00455433	3.91028e-08	2.18991e-05	0.0122588	0.0003985	0.000707758	0.00125702	0.000834757	0.00106702	0.00136391	4.63519e-05	0.000185913	0.000745675	0.00189234	0.00289653	0.0044336
Haemophilus.	0.000791516	0.00128252	0.00207809	0.000783404	0.00116772	0.00174058	0.000251277	0.00039332	0.000615659	0.000699266	0.00109249	0.00170683	0.000466372	0.00113014	0.00273864	0.00252131	0.00347516	0.00478987	0.0015374	0.00194072	0.00244987	0.00139872	0.00211829	0.00320804	0.0011349	0.00189712	0.00317127
Fusobacterium.	0.00221925	0.00305496	0.00420538	6.93041e-05	0.000186083	0.000499638	0.000239973	0.000380089	0.000602018	0.00086941	0.00130669	0.0019639	0.000115723	0.00046018	0.00182993	0.00244584	0.0033322	0.00453978	0.000866427	0.00110937	0.00142043	0.00223965	0.00316765	0.00448015	0.000642682	0.00120546	0.00226103
Micrococcaceae.unclassified.	7.29958e-05	0.000227361	0.000708165	8.29849e-09	4.56035e-06	0.0025058	3.31314e-09	1.92963e-06	0.00112466	9.09798e-09	5.18743e-06	0.00296112	0.00021913	0.00068254	0.00212595	0.00244263	0.00330345	0.00446765	0.00045928	0.000616171	0.000826656	4.74558e-05	0.00018831	0.000747231	2.06313e-08	1.14902e-05	0.00640166
Finegoldia.	3.87235e-05	0.000153955	0.000612085	8.29849e-09	4.56035e-06	0.0025058	1.03029e-05	4.10089e-05	0.000163229	2.75838e-05	0.000109794	0.000437024	0.000219143	0.000682565	0.00212599	0.00242977	0.00329845	0.00447771	0.000477109	0.000642001	0.000863881	0.000612448	0.00108775	0.00193191	1.90015e-05	0.000127888	0.000860734
Peptoniphilus.	3.86238e-05	0.000153553	0.000610467	6.96661e-05	0.000187053	0.000502236	3.1813e-06	2.14816e-05	0.000145053	8.08959e-05	0.000217343	0.000583935	0.000467642	0.00113405	0.00275013	0.00237222	0.00322046	0.00437201	0.000683629	0.000883547	0.00114193	0.00075018	0.00127714	0.00217427	1.89672e-05	0.000127657	0.000859186
Staphylococcus.	0.000341236	0.000664261	0.00129307	0.000836537	0.00123723	0.00182984	1.94667e-05	6.06606e-05	0.000189026	0.000284142	0.000533309	0.00100097	0.00154849	0.00275206	0.0048911	0.00234359	0.0032187	0.00442057	0.000365363	0.000502929	0.000692291	0.0015495	0.00230738	0.00343594	6.10723e-05	0.000242614	0.000963803
TM7_genera_incertae_sedis.unclassified.	0.00105149	0.00161789	0.00248938	0.00107341	0.00151964	0.00215136	5.29854e-05	0.000119205	0.000268183	0.00100573	0.00147684	0.00216863	0.001525	0.00270934	0.00481346	0.000562389	0.000925408	0.00152275	8.22365e-05	0.000146263	0.000260138	0.00226697	0.0031842	0.00447254	0.000811888	0.00144211	0.00256153
Yersinia.	1.29458e-08	7.28859e-06	0.00410965	8.29849e-09	4.56035e-06	0.0025058	3.31314e-09	1.92963e-06	0.00112466	9.09798e-09	5.18743e-06	0.00296112	3.91028e-08	2.18991e-05	0.0122588	0.00227621	0.00312666	0.00429486	0.000460636	0.000619942	0.000834341	8.92622e-05	0.000277705	0.000863973	2.06313e-08	1.14902e-05	0.00640166
Campylobacterales.unclassified.	3.86199e-05	0.000153544	0.000610456	8.29849e-09	4.56035e-06	0.0025058	3.17686e-06	2.14515e-05	0.00014485	9.09798e-09	5.18743e-06	0.00296112	3.91028e-08	2.18991e-05	0.0122588	0.00226875	0.00311679	0.00428182	0.000765491	0.000992925	0.00128793	8.9381e-05	0.000278074	0.000865117	2.06313e-08	1.14902e-05	0.00640166
Mitsuokella.	0.00132387	0.00197724	0.00295307	0.000892585	0.00131036	0.00192366	0.000467048	0.0006693	0.000959136	9.09798e-09	5.18743e-06	0.00296112	0.000221524	0.000689949	0.00214889	0.00227753	0.00310502	0.00423316	0.00142034	0.00179906	0.00227875	0.000789123	0.00133857	0.00227057	2.06313e-08	1.14902e-05	0.00640166
Neisseria.	0.00173223	0.00246452	0.00350638	8.29849e-09	4.56035e-06	0.0025058	0.000435694	0.000624434	0.000894934	0.000702927	0.00109817	0.00171565	3.91028e-08	2.18991e-05	0.0122588	0.00218764	0.0030305	0.00419809	0.000839713	0.00108174	0.00139353	0.00172933	0.00253527	0.00371681	0.000549564	0.00106614	0.0020683
Eubacterium.	0.000202627	0.000453073	0.00101307	0.00230992	0.00300035	0.00389716	9.82416e-06	3.98741e-05	0.00016184	0.000143151	0.000321865	0.00072369	0.000906348	0.00182994	0.00369469	0.00063131	0.00102339	0.00165899	0.000595902	0.000779302	0.00101915	0.000423333	0.000821109	0.00159265	2.09382e-08	1.15311e-05	0.00635279
Clostridium_XIX.	0.00210251	0.00293039	0.00408426	2.40343e-05	9.55336e-05	0.000379734	0.000536353	0.00074804	0.00104328	9.11884e-09	5.19113e-06	0.00295653	3.62411e-05	0.000244086	0.00164394	5.57953e-05	0.000173798	0.000541365	1.9728e-06	1.3267e-05	8.92201e-05	0.00209565	0.00300014	0.00429501	0.000118383	0.000368577	0.00114754
Holdemania.	0.000465994	0.000843606	0.00152721	7.4226e-06	4.99453e-05	0.000336073	5.06313e-05	0.000115409	0.000263064	0.00212275	0.00284254	0.0038064	3.91028e-08	2.18991e-05	0.0122588	0.00158895	0.00221437	0.00308596	0.000696621	0.000894906	0.00114963	1.62846e-08	8.9784e-06	0.00494837	0.00132261	0.00215054	0.00349671
Aeromonadales.unclassified.	1.29458e-08	7.28859e-06	0.00410965	7.4226e-06	4.99453e-05	0.000336073	3.18502e-06	2.15067e-05	0.000145223	9.09798e-09	5.18743e-06	0.00296112	3.91028e-08	2.18991e-05	0.0122588	0.00207023	0.00282356	0.00385101	0.00222456	0.00279377	0.00350862	1.62846e-08	8.9784e-06	0.00494837	2.06313e-08	1.14902e-05	0.00640166
Desulfitobacterium.	1.29458e-08	7.28859e-06	0.00410965	8.29849e-09	4.56035e-06	0.0025058	3.31314e-09	1.92963e-06	0.00112466	9.09798e-09	5.18743e-06	0.00296112	3.91028e-08	2.18991e-05	0.0122588	0.00199641	0.00270412	0.0036627	0.000630212	0.000814823	0.00105351	1.62846e-08	8.9784e-06	0.00494837	2.06313e-08	1.14902e-05	0.00640166
Succinivibrio.	0.000747531	0.00122941	0.00202194	0.00163894	0.00221383	0.00299038	0.000438695	0.000631891	0.000910169	1.0663e-08	5.39034e-06	0.00272733	3.91028e-08	2.18991e-05	0.0122588	0.00181055	0.00251045	0.0034809	0.00207973	0.00261478	0.00328747	1.62846e-08	8.9788e-06	0.00494783	2.06313e-08	1.14902e-05	0.00640166
Providencia.	1.29458e-08	7.28859e-06	0.00410965	8.29849e-09	4.56035e-06	0.0025058	1.03391e-05	4.11529e-05	0.000163802	9.09798e-09	5.18743e-06	0.00296112	3.91028e-08	2.18992e-05	0.0122587	0.00171292	0.00235685	0.00324285	0.000631985	0.000817109	0.00105646	8.96567e-05	0.000278931	0.000867781	2.06313e-08	1.14902e-05	0.00640166
Proteus.	0.000111805	0.000300227	0.000806194	8.29849e-09	4.56035e-06	0.0025058	3.31314e-09	1.92963e-06	0.00112466	9.09798e-09	5.18743e-06	0.00296112	3.91028e-08	2.18991e-05	0.0122588	0.0017055	0.00235591	0.00325437	0.000643038	0.000828109	0.00106644	0.0014264	0.00216154	0.00327554	2.07493e-08	1.15072e-05	0.00638125
Bilophila.	0.00148193	0.00216053	0.00314986	6.94085e-05	0.000186363	0.000500386	0.000234129	0.000371039	0.00058801	0.00170418	0.00235023	0.00324119	3.91028e-08	2.18991e-05	0.0122588	0.000837003	0.00129323	0.00199813	0.000968284	0.00124869	0.00161029	0.000375514	0.000750841	0.00150131	0.000634052	0.00119723	0.00226064
Leptotrichiaceae.unclassified.	1.19436e-05	8.04221e-05	0.00054152	8.29849e-09	4.56035e-06	0.0025058	3.31314e-09	1.92963e-06	0.00112466	0.00010999	0.000266814	0.000647236	3.91028e-08	2.18991e-05	0.0122588	0.00164625	0.00233923	0.0033239	0.000510549	0.000680556	0.000907173	1.47084e-05	9.87471e-05	0.000662956	1.87868e-05	0.000126409	0.000850552
Staphylococcaceae.unclassified.	1.29458e-08	7.28859e-06	0.00410965	7.4226e-06	4.99453e-05	0.000336073	3.31314e-09	1.92963e-06	0.00112466	9.09798e-09	5.18743e-06	0.00296112	3.91028e-08	2.18991e-05	0.0122588	0.00165783	0.00233181	0.00327979	0.000174164	0.000269179	0.000416028	1.62846e-08	8.9784e-06	0.00494837	2.06313e-08	1.14902e-05	0.00640166
Eubacteriaceae.unclassified.	0.000457681	0.000831076	0.0015091	0.000123367	0.000277256	0.000623106	1.02881e-05	4.0974e-05	0.000163186	8.489e-06	5.73069e-05	0.000386863	0.00124069	0.00232774	0.00436722	0.000335307	0.000628869	0.00117944	1.20589e-05	3.758e-05	0.000117114	0.00138878	0.0021115	0.00321032	2.06313e-08	1.14902e-05	0.00640166
Anaerostipes.	0.001491	0.00216627	0.00314735	0.00034309	0.00059623	0.00103614	7.84437e-05	0.000158478	0.000320171	0.000210876	0.000425957	0.000860407	0.00121362	0.00227747	0.00427389	0.00102469	0.00155194	0.00235048	0.000887573	0.00113194	0.00144359	0.000157889	0.000405804	0.00104299	0.000709733	0.00129347	0.00235732
Epsilonproteobacteria.unclassified.	7.29698e-05	0.000227256	0.000707759	8.29849e-09	4.56035e-06	0.0025058	1.03032e-05	4.10097e-05	0.00016323	9.09798e-09	5.18743e-06	0.00296112	3.57871e-05	0.00024103	0.00162336	0.00157471	0.00223814	0.00318107	0.00059253	0.00078084	0.00102899	0.000137274	0.000368234	0.000987775	2.06313e-08	1.14902e-05	0.00640166
Leptotrichia.	0.00015734	0.000379704	0.000916329	8.29849e-09	4.56035e-06	0.0025058	3.12068e-06	2.12712e-05	0.000144989	0.000320384	0.000584148	0.00106506	3.91028e-08	2.18991e-05	0.0122588	0.00155295	0.00220748	0.00313788	0.000451701	0.000609977	0.000823714	0.000186874	0.000454315	0.0011045	0.000114393	0.000356181	0.00110902
Peptostreptococcus.	0.000398382	0.000747572	0.00140284	0.000315351	0.000560393	0.000995844	1.9502e-05	6.07614e-05	0.000189312	7.98292e-05	0.000214486	0.000576282	0.000336118	0.000902718	0.00242444	0.00146777	0.00208701	0.0029675	0.000389643	0.000536161	0.000737774	0.000618988	0.00109933	0.00195244	1.88668e-05	0.000126982	0.000854654
Fusobacteriaceae.unclassified.	0.000295586	0.00059689	0.00120532	7.45021e-06	5.01307e-05	0.000337318	4.16614e-05	0.000101055	0.000245123	0.000109724	0.000266167	0.000645662	0.000223057	0.000694765	0.00216402	0.00144646	0.00208072	0.00299311	0.000656129	0.000859948	0.00112708	0.000553979	0.00100908	0.00183804	0.000115834	0.000360662	0.00112296
Neisseriaceae.unclassified.	0.000154676	0.000374795	0.000908162	8.29849e-09	4.56035e-06	0.0025058	4.10079e-05	9.95324e-05	0.00024158	0.000175879	0.000372705	0.000789798	3.91028e-08	2.18991e-05	0.0122588	0.0014289	0.00205529	0.00295628	0.000563301	0.000744302	0.000983462	0.000137225	0.000368092	0.000987367	6.07757e-05	0.000241445	0.000959191
Elusimicrobium.	3.87044e-05	0.000153879	0.000611787	9.5945e-05	0.00023261	0.00056394	1.03029e-05	4.1009e-05	0.000163229	9.09798e-09	5.18743e-06	0.00296112	3.91028e-08	2.18991e-05	0.0122588	0.00142992	0.00202263	0.00286102	0.00130214	0.00166236	0.00212223	1.62846e-08	8.9784e-06	0.00494837	2.06313e-08	1.14902e-05	0.00640166
Acidaminococcus.	0.00127484	0.00191407	0.00287385	8.29849e-09	4.56035e-06	0.0025058	9.31538e-05	0.000181186	0.00035241	0.000321199	0.000597754	0.00111243	0.000115997	0.000461265	0.00183423	0.000511892	0.000871823	0.00148483	0.000238131	0.000347256	0.000506389	0.00105376	0.00168646	0.00269904	0.000431978	0.000925291	0.00198196
Brachyspira.	0.00128194	0.00190889	0.00284245	0.000534036	0.00085442	0.00136701	0.000254353	0.0003987	0.000624963	8.53753e-06	5.76349e-05	0.00038908	3.91955e-08	2.191e-05	0.0122455	0.000236009	0.000476455	0.000961867	0.000278556	0.000403439	0.00058431	0.000372041	0.000747077	0.00150017	2.06313e-08	1.14902e-05	0.00640166
Campylobacteraceae.unclassified.	1.1961e-05	8.05392e-05	0.000542308	7.4226e-06	4.99453e-05	0.000336073	3.17686e-06	2.14515e-05	0.00014485	9.09798e-09	5.18743e-06	0.00296112	3.91028e-08	2.18991e-05	0.0122588	0.00128985	0.00186699	0.00270235	0.000412608	0.000563305	0.000769041	4.74972e-05	0.000188508	0.000748158	2.06313e-08	1.14902e-05	0.00640166
Dolosigranulum.	1.2996e-08	7.29813e-06	0.00409802	8.29849e-09	4.56035e-06	0.0025058	3.31314e-09	1.92963e-06	0.00112466	2.7515e-05	0.000109521	0.00043594	0.000116272	0.000462356	0.00183856	0.00124813	0.00183064	0.00268502	5.76605e-05	0.000111691	0.000216352	0.000188907	0.000457549	0.00110823	1.90015e-05	0.000127888	0.000860734
Carnobacteriaceae.unclassified.	1.29458e-08	7.28859e-06	0.00410965	4.51836e-05	0.000140696	0.000438111	3.31314e-09	1.92963e-06	0.00112466	9.09798e-09	5.18743e-06	0.00296112	3.58073e-05	0.000241099	0.00162338	0.00124506	0.001814	0.00264291	0.000189769	0.000287618	0.000435919	1.46952e-05	9.86596e-05	0.000662371	2.06313e-08	1.14902e-05	0.00640166
Helicobacter.	0.000154355	0.00037431	0.000907703	7.43887e-06	5.00013e-05	0.000336091	3.00431e-05	8.07045e-05	0.000216796	8.489e-06	5.73069e-05	0.000386863	3.57872e-05	0.00024103	0.00162336	0.00116869	0.0017544	0.00263364	0.000350882	0.000493851	0.000695073	0.0010359	0.00165675	0.0026497	2.06313e-08	1.14902e-05	0.00640166
Desulfovibrionales.unclassified.	1.29458e-08	7.28859e-06	0.00410965	8.29849e-09	4.56035e-06	0.0025058	3.17686e-06	2.14515e-05	0.00014485	8.489e-06	5.73069e-05	0.000386863	3.91028e-08	2.18991e-05	0.0122588	0.00116771	0.00170215	0.0024812	0.00104426	0.00134352	0.00172854	1.62846e-08	8.9784e-06	0.00494837	2.06313e-08	1.14902e-05	0.00640166
Treponema.	3.88671e-05	0.000154295	0.000612521	0.000776768	0.00116724	0.00175399	3.03439e-05	8.15061e-05	0.000218932	7.96308e-05	0.000213955	0.000574862	3.91028e-08	2.18991e-05	0.0122588	0.00117279	0.00169852	0.00245993	0.000382571	0.000530931	0.000736823	4.74339e-05	0.000188258	0.000747167	2.06313e-08	1.14902e-05	0.00640166
Pseudobutyrivibrio.	1.29458e-08	7.28859e-06	0.00410965	0.000983878	0.00141643	0.00203916	3.31314e-09	1.92963e-06	0.00112466	0.00117899	0.0016965	0.00244118	3.58075e-05	0.0002411	0.00162338	1.08519e-08	5.68331e-06	0.00297546	4.86725e-05	9.83072e-05	0.000198558	1.62846e-08	8.9784e-06	0.00494837	0.00054848	0.00106577	0.00207095
Porphyromonas.	0.000515885	0.000911391	0.00161012	4.52537e-05	0.000140912	0.000438774	7.86432e-05	0.000159094	0.000321846	0.00109479	0.00158566	0.00229662	3.5872e-05	0.0002416	0.00162719	0.00111069	0.00164154	0.00242611	0.000561754	0.000744364	0.000986335	0.00106111	0.00168555	0.00267745	0.000394266	0.000836612	0.00177525
Anaerofustis.	1.19436e-05	8.04221e-05	0.00054152	6.95659e-05	0.000186784	0.000501515	3.31314e-09	1.92963e-06	0.00112466	7.98292e-05	0.000214486	0.000576282	3.91028e-08	2.18991e-05	0.0122588	0.00113164	0.00164956	0.00240451	0.000499444	0.000660351	0.000873097	1.47149e-05	9.87909e-05	0.000663249	2.06313e-08	1.14902e-05	0.00640166
Varibaculum.	1.29458e-08	7.28859e-06	0.00410965	0.000215345	0.000417899	0.000810975	3.31314e-09	1.92963e-06	0.00112466	8.489e-06	5.73069e-05	0.000386863	0.000116133	0.000461809	0.0018364	0.00112187	0.00164646	0.00241636	0.000322363	0.00045382	0.000638884	0.00013697	0.000367421	0.0009856	1.87749e-05	0.000126368	0.000850539
Actinomycetaceae.unclassified.	0.000244667	0.000518533	0.00109895	7.49864e-06	5.02068e-05	0.000336157	3.32707e-09	1.93103e-06	0.00112288	9.09798e-09	5.18743e-06	0.00296112	0.000218872	0.000681739	0.00212347	0.00112181	0.00164628	0.00241594	0.000350807	0.000484915	0.000670291	0.000360136	0.000726666	0.00146623	2.06313e-08	1.14902e-05	0.00640166
Anaerovibrio.	0.00105533	0.00162839	0.00251261	0.000423582	0.000708626	0.00118549	0.000733613	0.00099452	0.00134822	9.09798e-09	5.18743e-06	0.00296112	3.61093e-05	0.000243199	0.00163796	9.13003e-06	6.13655e-05	0.000412455	2.53802e-05	6.15332e-05	0.000149185	0.000279271	0.000603953	0.00130611	2.06313e-08	1.14902e-05	0.00640166
Parvimonas.	0.000602301	0.00102964	0.00176018	0.00078542	0.00117069	0.00174494	4.11336e-05	9.98717e-05	0.000242487	0.00011	0.000266831	0.000647259	0.000748071	0.00158481	0.00335746	0.00103417	0.00155281	0.00233156	0.000471884	0.000635056	0.000854651	0.000196394	0.00047035	0.00112645	1.87749e-05	0.000126368	0.000850539
Victivallis.	1.29458e-08	7.28859e-06	0.00410965	7.4226e-06	4.99453e-05	0.000336073	3.31314e-09	1.92963e-06	0.00112466	0.00103684	0.00155724	0.00233883	3.91028e-08	2.18991e-05	0.0122588	0.000119369	0.000289307	0.000701174	0.000383383	0.000536836	0.000751711	1.62846e-08	8.9784e-06	0.00494837	1.93699e-05	0.000129877	0.000870832
Comamonas.	0.000854556	0.00137163	0.00220158	0.000183061	0.000369652	0.000746432	5.42101e-05	0.00012185	0.000273886	8.50227e-06	5.73527e-05	0.000386877	3.91028e-08	2.18991e-05	0.0122588	1.08519e-08	5.68334e-06	0.00297545	3.1048e-09	1.31643e-06	0.00055843	0.000903859	0.0014822	0.00243059	2.06313e-08	1.14902e-05	0.00640166
Paraprevotella.	0.000283483	0.00057911	0.00118303	0.000123586	0.000277724	0.000624106	9.58633e-05	0.000184167	0.00035381	0.000961136	0.00146969	0.00224732	3.57872e-05	0.00024103	0.00162336	0.000961717	0.00144465	0.00217011	0.000681302	0.000899831	0.00118845	1.62846e-08	8.9784e-06	0.00494835	0.000480686	0.00101723	0.00215268
Bradyrhizobium.	0.000905715	0.00143235	0.00226519	7.4226e-06	4.99453e-05	0.000336073	3.34099e-09	1.93404e-06	0.00111908	9.09798e-09	5.18743e-06	0.00296112	0.000115997	0.000461265	0.00183423	0.000152549	0.000342816	0.000770394	6.36071e-06	2.52916e-05	0.000100565	0.000364111	0.000733116	0.00147609	2.06313e-08	1.14902e-05	0.00640166
Corynebacteriaceae.unclassified.	3.86199e-05	0.000153544	0.000610456	7.4226e-06	4.99453e-05	0.000336073	3.31314e-09	1.92963e-06	0.00112466	5.18952e-05	0.000161738	0.000504077	3.91028e-08	2.18991e-05	0.0122588	0.000917189	0.00138988	0.00210619	0.000271199	0.00038816	0.000555563	1.46952e-05	9.86596e-05	0.000662371	2.06313e-08	1.14912e-05	0.00640043
Sphingomonas.	0.000190487	0.000433757	0.000987704	4.51856e-05	0.0001407	0.000438117	4.15521e-05	0.000100776	0.000244411	9.09798e-09	5.18743e-06	0.00296112	0.000338256	0.00090848	0.00243998	0.000265666	0.000515386	0.000999835	1.8478e-05	4.95422e-05	0.00013283	0.000830525	0.00138568	0.00231192	2.06313e-08	1.14902e-05	0.00640166
Peptococcus.	1.29458e-08	7.28965e-06	0.00410841	0.000384711	0.000655303	0.00111622	1.94395e-05	6.0576e-05	0.000188762	0.000110549	0.000268158	0.000650472	0.000219505	0.000683712	0.00212962	0.000906258	0.00137333	0.00208112	0.000181118	0.000277119	0.000424004	4.7434e-05	0.000188258	0.000747167	1.88696e-05	0.000126992	0.000854658
Microvirgula.	0.000154867	0.000375497	0.000910445	8.29849e-09	4.56035e-06	0.0025058	1.0336e-05	4.11405e-05	0.000163753	9.09798e-09	5.18743e-06	0.00296112	3.91028e-08	2.18991e-05	0.0122588	1.08519e-08	5.68334e-06	0.00297545	3.1048e-09	1.31648e-06	0.000558377	0.000817504	0.00136705	0.002286	2.06313e-08	1.14902e-05	0.00640166
Rhizobiales.unclassified.	3.86921e-05	0.000153805	0.000611388	6.95659e-05	0.000186784	0.000501515	3.31186e-06	2.19147e-05	0.000145009	9.09798e-09	5.18743e-06	0.00296112	0.000600755	0.00134875	0.00302808	0.000572645	0.000942215	0.0015503	7.37805e-05	0.000134524	0.000245276	0.000300603	0.000636964	0.0013497	2.06313e-08	1.14902e-05	0.00640166
Mycoplasmataceae.unclassified.	0.000839183	0.00134566	0.00215781	8.29849e-09	4.56035e-06	0.0025058	0.000120001	0.000219038	0.00039981	1.0663e-08	5.39036e-06	0.00272732	3.91028e-08	2.18991e-05	0.0122588	0.000358265	0.000652862	0.0011897	4.93811e-05	9.95672e-05	0.000200758	0.000506745	0.000944441	0.00176019	2.06313e-08	1.14902e-05	0.00640166
Brevibacillus.	1.29458e-08	7.28864e-06	0.00410962	0.000903554	0.00131753	0.00192118	3.31314e-09	1.92963e-06	0.00112466	9.09798e-09	5.18743e-06	0.00296112	3.91028e-08	2.18993e-05	0.0122585	0.000117953	0.000285887	0.000692914	1.9687e-06	1.32529e-05	8.92156e-05	1.62846e-08	8.9784e-06	0.00494837	2.06313e-08	1.14902e-05	0.00640166
Ureaplasma.	1.29458e-08	7.28859e-06	0.00410965	2.39799e-05	9.53176e-05	0.000378878	3.31314e-09	1.92963e-06	0.00112466	8.489e-06	5.73069e-05	0.000386863	3.59641e-05	0.000242221	0.00163137	0.000840063	0.00131179	0.0020484	0.000180236	0.000278576	0.000430572	1.62846e-08	8.9784e-06	0.00494837	2.06313e-08	1.14902e-05	0.00640166
Kocuria.	0.00029733	0.000600516	0.00121286	6.9409e-05	0.000186364	0.000500387	3.17696e-06	2.14519e-05	0.00014485	9.09798e-09	5.18743e-06	0.00296112	0.000218097	0.000679335	0.00211601	0.00085665	0.00131027	0.00200409	0.000138174	0.000221097	0.000353786	0.000302394	0.000639981	0.00135445	2.06313e-08	1.14902e-05	0.00640166
Micrococcus.	0.000112683	0.000302602	0.00081262	7.4226e-06	4.99453e-05	0.000336073	3.17686e-06	2.14515e-05	0.00014485	9.09798e-09	5.18743e-06	0.00296112	3.91028e-08	2.18991e-05	0.0122588	0.000846153	0.00129444	0.00198022	3.2482e-05	7.3172e-05	0.000164834	4.7434e-05	0.000188258	0.000747168	2.06313e-08	1.14902e-05	0.00640166
Butyrivibrio.	1.1961e-05	8.05392e-05	0.000542308	0.000872304	0.00128991	0.00190745	3.17686e-06	2.14515e-05	0.00014485	9.09798e-09	5.18743e-06	0.00296112	3.91028e-08	2.18991e-05	0.0122588	1.08519e-08	5.68331e-06	0.00297546	1.98162e-09	1.18011e-06	0.000703241	1.62846e-08	8.9784e-06	0.00494837	2.06313e-08	1.14902e-05	0.00640166
Oxalobacter.	0.000795675	0.00128617	0.00207904	0.000415658	0.000695411	0.00116345	0.000269921	0.000417989	0.00064728	0.000588356	0.000954327	0.00154794	3.91028e-08	2.18991e-05	0.0122588	1.08519e-08	5.68331e-06	0.00297546	2.17416e-09	1.20709e-06	0.000669475	1.46953e-05	9.86597e-05	0.000662371	1.91225e-05	0.000128701	0.000866207
Ralstonia.	0.000785637	0.00127445	0.00206739	4.53274e-05	0.000140982	0.000438498	1.96116e-05	6.11121e-05	0.000190432	8.48885e-06	5.73064e-05	0.000386863	0.000116135	0.000461812	0.0018364	8.98506e-06	6.0865e-05	0.000412301	3.1048e-09	1.31644e-06	0.000558415	0.000553325	0.00100788	0.00183585	1.87753e-05	0.000126369	0.000850539
Asaccharobacter.	1.19698e-05	8.0598e-05	0.000542703	7.4226e-06	4.99453e-05	0.000336073	3.31314e-09	1.92963e-06	0.00112466	0.000832902	0.00126271	0.0019143	3.91028e-08	2.18991e-05	0.0122588	1.08519e-08	5.68331e-06	0.00297546	1.97359e-09	1.17945e-06	0.000704106	1.62846e-08	8.9784e-06	0.00494837	0.000117127	0.00036461	0.00113502
Clostridiales_Incertae_Sedis_XI.unclassified.	3.8761e-05	0.000154104	0.000612677	7.4226e-06	4.99453e-05	0.000336073	3.31314e-09	1.92963e-06	0.00112466	8.53326e-06	5.7606e-05	0.000388884	3.91028e-08	2.18991e-05	0.0122588	0.000786759	0.00121565	0.00187833	0.000220525	0.000326101	0.000482223	1.47084e-05	9.87471e-05	0.000662956	2.06313e-08	1.14902e-05	0.00640166
Leuconostocaceae.unclassified.	1.19611e-05	8.05394e-05	0.000542308	8.29849e-09	4.56035e-06	0.0025058	3.31314e-09	1.92963e-06	0.00112466	9.09798e-09	5.18743e-06	0.00296112	3.91028e-08	2.18991e-05	0.0122588	0.000758959	0.0011987	0.00189324	0.00033907	0.000474956	0.0006653	0.000243927	0.000547724	0.00122988	2.06313e-08	1.14902e-05	0.00640166
Negativicoccus.	7.29906e-05	0.000227351	0.00070815	7.4226e-06	4.99453e-05	0.000336073	3.50804e-09	1.95748e-06	0.0010902	9.09798e-09	5.18743e-06	0.00296112	3.57872e-05	0.00024103	0.00162336	0.00076175	0.00118944	0.00185727	0.000129045	0.00020933	0.000339565	0.000423593	0.000821424	0.00159289	2.06313e-08	1.14902e-05	0.00640166
Acidovorax.	0.000199991	0.000449516	0.00101037	2.41215e-05	9.58801e-05	0.000381112	1.94667e-05	6.06606e-05	0.000189026	9.09798e-09	5.18743e-06	0.00296112	3.59144e-05	0.000241886	0.00162911	1.08519e-08	5.68334e-06	0.00297545	3.1048e-09	1.31646e-06	0.000558402	0.000682058	0.00118459	0.00205738	2.06313e-08	1.14902e-05	0.00640166
Pseudomonas.	3.86221e-05	0.000153549	0.000610462	7.02105e-05	0.000188513	0.00050615	2.99369e-05	8.04189e-05	0.000216028	9.09798e-09	5.18743e-06	0.00296112	0.000466448	0.00113114	0.00274304	2.97546e-05	0.00011809	0.000468679	1.19908e-05	3.73421e-05	0.000116292	0.000681665	0.00118391	0.00205619	2.06313e-08	1.14902e-05	0.00640166
Cetobacterium.	0.000630578	0.00107294	0.00182563	0.000214226	0.000415736	0.000806792	0.000229293	0.000367218	0.000588107	9.09798e-09	5.18743e-06	0.00296112	0.000474642	0.00115187	0.00279539	5.57638e-05	0.000173613	0.000540523	0.000169458	0.000264643	0.000413293	0.000492445	0.000924564	0.00173587	2.06313e-08	1.14902e-05	0.00640166
Howardella.	0.000145183	0.000358506	0.000885269	0.000757385	0.00113802	0.00170996	1.95077e-05	6.07883e-05	0.000189423	0.000300914	0.000564666	0.0010596	3.91028e-08	2.18991e-05	0.0122588	5.56081e-05	0.000173215	0.000539549	0.000141888	0.000230049	0.000372987	3.27311e-07	2.07674e-05	0.00131771	1.87749e-05	0.000126368	0.000850539
Fusobacteriales.unclassified.	0.000450966	0.000822013	0.00149835	8.29849e-09	4.56035e-06	0.00250579	1.03265e-05	4.10997e-05	0.000163578	0.000245286	0.000476175	0.000924404	0.000116471	0.000463148	0.00184172	0.000719834	0.00113718	0.00179649	0.000112334	0.000187883	0.00031424	0.000551691	0.00100492	0.00183047	1.87749e-05	0.000126368	0.000850539
Methylocystis.	1.29458e-08	7.28859e-06	0.00410965	0.000213116	0.000413585	0.000802629	3.31314e-09	1.92963e-06	0.00112466	9.09798e-09	5.18743e-06	0.00296112	0.000465231	0.00112655	0.00272795	1.07183e-08	5.66682e-06	0.00299398	6.36085e-06	2.52919e-05	0.000100565	1.62846e-08	8.9784e-06	0.00494837	2.06313e-08	1.14902e-05	0.00640166
Pediococcus.	1.29458e-08	7.28864e-06	0.00410959	7.4226e-06	4.99453e-05	0.000336073	3.31314e-09	1.92963e-06	0.00112466	9.09798e-09	5.18743e-06	0.00296112	0.000116397	0.000462853	0.00184054	0.0007115	0.00112413	0.00177606	0.000211122	0.000317127	0.000476356	0.00013697	0.000367421	0.0009856	2.06313e-08	1.14902e-05	0.00640166
Capnocytophaga.	3.87795e-05	0.000154178	0.000612975	8.29849e-09	4.56035e-06	0.0025058	3.31314e-09	1.92963e-06	0.00112466	0.000722268	0.00111662	0.00172628	3.91028e-08	2.18991e-05	0.0122588	5.53963e-05	0.000172556	0.000537504	1.85087e-05	4.96218e-05	0.000133036	1.62846e-08	8.9787e-06	0.00494799	0.000177584	0.000476762	0.00127997
Alphaproteobacteria.unclassified.	0.000504216	0.000896065	0.00159244	6.95658e-05	0.000186784	0.000501514	0.000166025	0.000283014	0.00048244	0.000468319	0.000797826	0.00135917	0.00034018	0.000911615	0.00244295	0.000657875	0.00105238	0.00168346	0.000131336	0.000212966	0.000345334	0.00036116	0.000728739	0.00147043	6.09767e-05	0.000241917	0.000959774
Peptococcaceae_1.unclassified.	1.29458e-08	7.28859e-06	0.00410965	0.000183896	0.000371333	0.000749817	3.31314e-09	1.92963e-06	0.00112466	0.000658061	0.00104003	0.00164371	3.91028e-08	2.18991e-05	0.0122588	0.000117262	0.000284216	0.000688878	6.36085e-06	2.52919e-05	0.000100565	1.62846e-08	8.9784e-06	0.00494837	2.53288e-08	1.20764e-05	0.00576013
Arcobacter.	0.000112369	0.000301707	0.000810072	7.4226e-06	4.99453e-05	0.000336073	1.94667e-05	6.06606e-05	0.000189026	9.09798e-09	5.18743e-06	0.00296112	3.91028e-08	2.18991e-05	0.0122588	1.08519e-08	5.68334e-06	0.00297546	1.96865e-06	1.32527e-05	8.92156e-05	0.000549151	0.00100034	0.00182222	2.06313e-08	1.14902e-05	0.00640166
Bacillaceae_2.unclassified.	1.29458e-08	7.28859e-06	0.00410965	0.000630427	0.000974383	0.001506	3.17686e-06	2.14515e-05	0.00014485	9.09798e-09	5.18743e-06	0.00296112	0.000338813	0.000909978	0.002444	0.000226194	0.000456673	0.000921999	1.20268e-05	3.7454e-05	0.00011664	1.62846e-08	8.98305e-06	0.00494285	2.06313e-08	1.14902e-05	0.00640166
Pasteurella.	0.000558723	0.000972561	0.00169292	8.29849e-09	4.56035e-06	0.0025058	6.56532e-05	0.000139159	0.000294963	9.09798e-09	5.18743e-06	0.00296111	3.91028e-08	2.18991e-05	0.0122588	1.08519e-08	5.68331e-06	0.00297546	2.06185e-09	1.19118e-06	0.000689013	0.000489981	0.000916552	0.00171449	2.06313e-08	1.14902e-05	0.00640166
Desulfovibrio.	0.000558245	0.000970263	0.00168637	0.000278882	0.0005082	0.000926083	0.000210723	0.000341879	0.000554669	0.000582914	0.000945578	0.00153388	3.91028e-08	2.18991e-05	0.0122588	8.58182e-05	0.000230408	0.000618609	0.0004425	0.000606139	0.000830291	1.62846e-08	8.9784e-06	0.00494834	0.000117	0.000363994	0.00113241
Sutterellaceae.unclassified.	1.19133e-05	8.03174e-05	0.000541487	8.29849e-09	4.56035e-06	0.0025058	3.17686e-06	2.14515e-05	0.00014485	0.000581643	0.000943493	0.00153046	3.91028e-08	2.18991e-05	0.0122588	0.000394454	0.000700957	0.00124562	4.85421e-05	9.8046e-05	0.000198035	1.70938e-08	9.08227e-06	0.0048277	0.000251666	0.000609937	0.00147824
Brachybacterium.	1.20152e-05	8.09038e-05	0.000544762	8.29849e-09	4.56035e-06	0.0025058	3.31314e-09	1.92963e-06	0.00112466	9.09798e-09	5.18743e-06	0.00296112	3.91028e-08	2.18991e-05	0.0122588	0.000558133	0.000918747	0.00151236	1.97142e-06	1.32825e-05	8.94912e-05	4.74762e-05	0.000188425	0.000747827	2.06313e-08	1.14902e-05	0.00640166
Microvirga.	3.86192e-05	0.000153542	0.000610453	8.29849e-09	4.56035e-06	0.00250579	3.32707e-09	1.93126e-06	0.00112259	9.09798e-09	5.18743e-06	0.00296112	0.000338345	0.000908721	0.00244062	0.000430537	0.000748209	0.00130028	6.38801e-06	2.5379e-05	0.000100828	1.47084e-05	9.87471e-05	0.000662956	2.06313e-08	1.14902e-05	0.00640166
Planococcaceae.unclassified.	1.19436e-05	8.04221e-05	0.00054152	2.39799e-05	9.53176e-05	0.000378878	3.31314e-09	1.92963e-06	0.00112466	9.09798e-09	5.18743e-06	0.00296112	0.000338079	0.000908016	0.00243876	0.000310046	0.000581524	0.00109071	4.06238e-05	8.61045e-05	0.000182504	1.62846e-08	8.9784e-06	0.00494837	2.06313e-08	1.14902e-05	0.00640166
Paracoccus.	7.31888e-05	0.000228067	0.000710691	7.4226e-06	4.99453e-05	0.000336073	1.94757e-05	6.06478e-05	0.000188859	9.09798e-09	5.18743e-06	0.00296112	0.000336743	0.000904429	0.00242913	0.000151836	0.000341221	0.000766829	2.37473e-09	1.23277e-06	0.000639942	8.92623e-05	0.000277705	0.000863973	2.06313e-08	1.14902e-05	0.00640166
Acetobacterium.	0.000111612	0.000299738	0.000804956	8.29849e-09	4.56038e-06	0.00250578	3.34099e-09	1.93394e-06	0.0011192	9.09798e-09	5.18743e-06	0.00296112	0.000336147	0.000902837	0.00242487	1.09589e-08	5.69617e-06	0.0029612	2.00569e-09	1.18368e-06	0.000698602	8.96243e-05	0.000278826	0.000867442	2.06313e-08	1.14902e-05	0.00640166
Thermomicrobia.unclassified.	1.29458e-08	7.28859e-06	0.00410965	7.4226e-06	4.99453e-05	0.000336073	3.31314e-09	1.92963e-06	0.00112466	9.09798e-09	5.18743e-06	0.00296112	0.000334497	0.000898418	0.00241304	1.07183e-08	5.66682e-06	0.00299398	1.96557e-09	1.17751e-06	0.000706654	1.62846e-08	8.9784e-06	0.00494837	2.06313e-08	1.14902e-05	0.00640166
Chitinophagaceae.unclassified.	0.000506431	0.000898122	0.00159276	1.37707e-08	5.1677e-06	0.00193732	1.03029e-05	4.1009e-05	0.000163229	9.09798e-09	5.18743e-06	0.00296112	3.91028e-08	2.18991e-05	0.0122588	0.000227259	0.000458824	0.000926342	1.83826e-05	4.9371e-05	0.000132597	0.00034107	0.000697902	0.00142806	2.06313e-08	1.14902e-05	0.00640166
Coprobacillus.	7.30417e-05	0.000227478	0.000708445	6.93041e-05	0.000186083	0.000499638	3.31314e-09	1.92963e-06	0.00112466	0.00054255	0.000892596	0.00146849	3.91028e-08	2.18991e-05	0.0122588	9.13003e-06	6.13655e-05	0.000412455	6.36085e-06	2.52919e-05	0.000100565	1.62846e-08	8.9784e-06	0.00494837	0.00031707	0.000714355	0.00160944
Arthrobacter.	1.29458e-08	7.28859e-06	0.00410965	8.29849e-09	4.56035e-06	0.0025058	3.31314e-09	1.92963e-06	0.00112466	9.09798e-09	5.18743e-06	0.00296112	3.57871e-05	0.00024103	0.00162336	0.000532218	0.000890292	0.00148927	0.000110467	0.000184771	0.000309053	1.47149e-05	9.87909e-05	0.000663249	2.06313e-08	1.14902e-05	0.00640166
Chloroplast.unclassified.	1.06975e-05	7.6092e-05	0.00054125	7.4226e-06	4.99453e-05	0.000336073	3.31314e-09	1.92963e-06	0.00112466	9.09798e-09	5.18743e-06	0.00296112	3.91028e-08	2.18991e-05	0.0122588	0.000527842	0.000882825	0.00147654	0.00013005	0.000210876	0.000341933	1.60733e-05	0.000103325	0.000664208	2.06313e-08	1.14902e-05	0.00640166
Comamonadaceae.unclassified.	0.000190878	0.000434804	0.000990445	2.41273e-05	9.57227e-05	0.00037977	3.32707e-09	1.93103e-06	0.00112288	8.48921e-06	5.73076e-05	0.000386863	3.57873e-05	0.00024103	0.00162336	0.000526526	0.000880762	0.00147332	0.000268713	0.000391665	0.000570875	0.000371261	0.000744818	0.00149424	1.87749e-05	0.000126368	0.000850539
Deltaproteobacteria.unclassified.	1.20321e-05	8.07838e-05	0.000542385	8.29849e-09	4.56035e-06	0.0025058	3.1606e-06	2.13953e-05	0.000144833	0.000175315	0.000371513	0.000787278	3.91028e-08	2.18991e-05	0.0122588	0.00051132	0.000855335	0.0014308	0.000420481	0.000573999	0.000783565	1.46952e-05	9.86596e-05	0.000662371	2.06313e-08	1.14902e-05	0.00640166
Morganella.	0.000144342	0.000357451	0.000885195	8.29849e-09	4.56035e-06	0.0025058	3.1813e-06	2.14816e-05	0.000145053	9.09798e-09	5.18743e-06	0.00296112	3.91028e-08	2.18991e-05	0.0122588	8.98506e-06	6.0865e-05	0.000412301	6.38431e-06	2.53851e-05	0.000100935	0.000439036	0.000844778	0.00162549	1.87749e-05	0.000126368	0.000850539
Desulfovibrionaceae.unclassified.	0.000244667	0.000519037	0.00110108	2.42213e-05	9.58852e-05	0.000379582	1.0528e-05	4.15376e-05	0.000163884	0.000495901	0.000829746	0.00138834	3.91028e-08	2.18991e-05	0.0122588	0.000270298	0.00052433	0.00101711	0.000558382	0.000741855	0.000985615	1.62846e-08	8.9784e-06	0.00494837	6.1373e-05	0.000243798	0.000968461
Chryseobacterium.	0.000155511	0.000377077	0.000914321	8.29849e-09	4.56035e-06	0.0025058	1.03174e-05	4.10664e-05	0.000163458	9.09798e-09	5.18743e-06	0.00296112	3.91028e-08	2.18991e-05	0.0122588	5.55694e-05	0.000173094	0.000539175	1.96867e-06	1.32528e-05	8.92156e-05	0.000423371	0.000820996	0.00159207	2.06313e-08	1.14902e-05	0.00640166
Flavobacteriaceae.unclassified.	7.31666e-05	0.000227866	0.000709653	7.4226e-06	4.99453e-05	0.000336073	1.03029e-05	4.1009e-05	0.000163229	0.000210204	0.000424684	0.000858005	3.91028e-08	2.18991e-05	0.0122588	0.000269122	0.000522452	0.00101425	1.19681e-05	3.72971e-05	0.000116232	0.00042262	0.000819544	0.00158926	0.000313773	0.000704882	0.0015835
Methanobrevibacter.	1.29458e-08	7.28859e-06	0.00410965	8.29849e-09	4.56035e-06	0.0025058	3.31314e-09	1.92963e-06	0.00112466	9.09798e-09	5.18743e-06	0.00296112	3.91028e-08	2.18991e-05	0.0122588	0.000153338	0.000344586	0.000774365	0.000590441	0.000794048	0.00106787	1.62846e-08	8.9784e-06	0.00494837	2.06313e-08	1.14902e-05	0.00640166
Lachnobacterium.	1.29458e-08	7.28859e-06	0.00410965	4.51856e-05	0.0001407	0.000438117	3.31314e-09	1.92963e-06	0.00112466	9.09798e-09	5.18743e-06	0.00296112	3.91028e-08	2.18991e-05	0.0122588	0.000264186	0.00051253	0.000994326	0.000574299	0.000772289	0.00103854	1.62846e-08	8.9784e-06	0.00494837	2.06313e-08	1.14902e-05	0.00640166
Abiotrophia.	0.0001526	0.000371378	0.000903809	0.00012381	0.000278251	0.000625344	1.03159e-05	4.1063e-05	0.000163453	8.48902e-06	5.73069e-05	0.000386863	0.000116164	0.000461881	0.00183649	0.000438389	0.000761811	0.00132384	0.00022551	0.000333429	0.000492994	0.000304492	0.000643276	0.001359	0.000114373	0.00035614	0.00110897
Burkholderia.	0.000241958	0.000517897	0.00110853	8.62922e-09	4.6028e-06	0.00245643	3.31314e-09	1.92963e-06	0.00112466	9.09798e-09	5.18743e-06	0.00296112	3.60368e-05	0.000242709	0.00163465	5.56853e-05	0.000173454	0.000540292	2.2945e-09	1.22277e-06	0.000651157	0.000372996	0.000748334	0.00150137	2.06313e-08	1.14902e-05	0.00640166
Propionibacteriaceae.unclassified.	0.000111914	0.000300544	0.000807108	0.000450816	0.000742128	0.00122168	3.31314e-09	1.93023e-06	0.00112389	8.489e-06	5.73069e-05	0.000386863	0.000218613	0.000680934	0.00212097	1.08519e-08	5.68334e-06	0.00297545	2.37473e-09	1.23318e-06	0.000639503	1.46952e-05	9.86596e-05	0.000662371	2.06313e-08	1.14902e-05	0.00640166
Xanthomonadaceae.unclassified.	3.86716e-05	0.000153756	0.000611328	8.29849e-09	4.56035e-06	0.0025058	3.17825e-06	2.14564e-05	0.000144852	9.09798e-09	5.18743e-06	0.00296112	3.91028e-08	2.18991e-05	0.0122588	0.000154631	0.000347418	0.00078056	6.49791e-05	0.00012195	0.000228869	0.000360589	0.000727591	0.00146812	2.06313e-08	1.14902e-05	0.00640166
Propionibacterium.	0.00011282	0.000302957	0.000813537	4.5398e-05	0.000141361	0.000440171	2.98316e-05	8.01386e-05	0.000215282	0.000326348	0.000594963	0.00108467	3.91028e-08	2.18991e-05	0.0122588	1.08519e-08	5.68331e-06	0.00297547	2.1501e-09	1.20387e-06	0.000673349	0.000245984	0.000552333	0.00124021	0.000316498	0.000711125	0.00159779
Anaerofilum.	1.19436e-05	8.04221e-05	0.00054152	8.29849e-09	4.56035e-06	0.0025058	3.31314e-09	1.92963e-06	0.00112466	0.000401518	0.000697881	0.00121299	3.91028e-08	2.18991e-05	0.0122588	1.08519e-08	5.68331e-06	0.00297546	1.20453e-05	3.75118e-05	0.00011682	1.62846e-08	8.9784e-06	0.00494837	2.06313e-08	1.14902e-05	0.00640165
Pseudoramibacter.	1.19925e-05	8.07528e-05	0.000543757	7.4226e-06	4.99453e-05	0.000336073	3.31314e-09	1.92963e-06	0.00112466	9.09798e-09	5.18743e-06	0.00296112	0.000221893	0.000691139	0.00215272	9.13003e-06	6.13655e-05	0.000412455	1.95755e-09	1.17671e-06	0.000707714	1.62846e-08	8.98001e-06	0.00494645	2.06313e-08	1.14902e-05	0.00640166
Lysinibacillus.	1.29458e-08	7.28859e-06	0.00410965	2.39799e-05	9.53176e-05	0.000378878	3.31314e-09	1.92963e-06	0.00112466	9.09798e-09	5.18743e-06	0.00296112	0.000221727	0.000690618	0.00215108	1.08519e-08	5.68337e-06	0.00297542	1.95755e-09	1.17682e-06	0.000707567	1.62846e-08	8.9784e-06	0.00494837	2.06313e-08	1.14902e-05	0.00640166
Bradyrhizobiaceae.unclassified.	0.000358097	0.00068913	0.00132618	8.29849e-09	4.56035e-06	0.0025058	2.40706e-06	1.86582e-05	0.000144628	9.09798e-09	5.18743e-06	0.00296112	0.000116134	0.000461811	0.0018364	8.58664e-05	0.000230537	0.000618954	1.96863e-06	1.32526e-05	8.92155e-05	4.74762e-05	0.000188425	0.000747827	2.06313e-08	1.14902e-05	0.00640166
Diaphorobacter.	0.000247454	0.000524241	0.00111062	4.56701e-05	0.000142207	0.000442803	3.31314e-09	1.92963e-06	0.00112466	9.09798e-09	5.18743e-06	0.00296112	0.000219045	0.000682277	0.00212515	1.07183e-08	5.66682e-06	0.00299398	2.37473e-09	1.23268e-06	0.000640047	8.94787e-05	0.000278376	0.000866054	2.06313e-08	1.14902e-05	0.00640166
Methanosphaera.	1.29458e-08	7.28859e-06	0.00410965	8.29849e-09	4.56035e-06	0.0025058	3.31314e-09	1.92963e-06	0.00112466	9.09798e-09	5.18743e-06	0.00296112	3.91028e-08	2.18991e-05	0.0122588	0.00034487	0.000628541	0.00114554	0.000493033	0.000680769	0.00093999	1.62846e-08	8.9784e-06	0.00494837	2.06313e-08	1.14902e-05	0.00640166
Sphaerobacter.	1.29458e-08	7.28859e-06	0.00410965	4.53793e-05	0.000141302	0.000439987	3.31314e-09	1.92963e-06	0.00112466	9.09798e-09	5.18743e-06	0.00296112	0.000218097	0.000679335	0.00211601	1.07183e-08	5.66682e-06	0.00299398	1.95755e-09	1.17676e-06	0.000707646	1.62846e-08	8.9784e-06	0.00494837	2.06313e-08	1.14902e-05	0.00640166
Helicobacteraceae.unclassified.	1.29458e-08	7.28859e-06	0.00410965	8.29849e-09	4.56035e-06	0.0025058	3.31314e-09	1.92963e-06	0.00112466	9.09798e-09	5.18743e-06	0.00296112	3.91028e-08	2.18991e-05	0.0122588	0.0003721	0.000678043	0.00123554	7.54724e-05	0.000137608	0.0002509	1.46952e-05	9.86596e-05	0.000662371	2.06313e-08	1.14902e-05	0.00640166
Bacillaceae_1.unclassified.	1.19436e-05	8.04221e-05	0.00054152	0.000381294	0.000649504	0.00110638	3.17686e-06	2.14515e-05	0.00014485	9.09798e-09	5.18743e-06	0.00296112	0.000115723	0.00046018	0.00182993	1.08519e-08	5.68331e-06	0.00297546	2.18219e-09	1.20794e-06	0.000668461	1.46952e-05	9.86596e-05	0.000662371	2.06313e-08	1.14902e-05	0.00640166
Pantoea.	7.37435e-06	6.32912e-05	0.000543205	8.29849e-09	4.56035e-06	0.0025058	1.03319e-05	4.1124e-05	0.000163687	9.09798e-09	5.18743e-06	0.00296112	3.91028e-08	2.18991e-05	0.0122588	0.000353807	0.000644685	0.0011747	4.87844e-05	9.8374e-05	0.000198372	0.000148355	0.000388005	0.00101478	2.06313e-08	1.14902e-05	0.00640166
Anoxybacillus.	7.91494e-05	0.000239945	0.000727404	8.29849e-09	4.56035e-06	0.0025058	0.000105491	0.000198836	0.000374779	9.09798e-09	5.18743e-06	0.00296112	3.91028e-08	2.18991e-05	0.0122588	1.08519e-08	5.68331e-06	0.00297546	2.15812e-09	1.20443e-06	0.000672675	0.000304047	0.000643537	0.00136209	2.06313e-08	1.14902e-05	0.00640166
Moryella.	1.5093e-05	9.10016e-05	0.000548684	8.29849e-09	4.56035e-06	0.0025058	3.17686e-06	2.14515e-05	0.00014485	0.000210575	0.000425376	0.000859287	3.91028e-08	2.18991e-05	0.0122588	0.000351803	0.000640974	0.00116783	0.00011207	0.000187445	0.000313517	6.55188e-06	6.65574e-05	0.00067612	0.000114425	0.000356243	0.00110911
Methylobacterium.	0.000112451	0.000301979	0.000810942	4.55262e-05	0.000141759	0.00044141	1.94394e-05	6.05758e-05	0.000188762	9.09798e-09	5.18743e-06	0.00296112	0.000117355	0.000464011	0.00183466	0.000266118	0.000516211	0.00100134	5.68369e-05	0.000110338	0.0002142	0.000301703	0.000638586	0.00135163	2.06313e-08	1.14902e-05	0.00640166
Macrococcus.	1.29458e-08	7.28859e-06	0.00410965	2.40707e-05	9.56777e-05	0.000380306	3.31314e-09	1.92963e-06	0.00112466	9.09798e-09	5.18743e-06	0.00296112	3.91028e-08	2.18991e-05	0.0122588	0.000347359	0.000632906	0.00115319	2.55629e-05	6.20497e-05	0.000150615	4.74762e-05	0.000188425	0.000747827	2.06313e-08	1.14902e-05	0.00640166
Ureibacillus.	1.29458e-08	7.28859e-06	0.00410964	0.000351445	0.0006107	0.00106121	3.31314e-09	1.92963e-06	0.00112466	9.09798e-09	5.18743e-06	0.00296112	0.000116351	0.00046267	0.00183982	1.08519e-08	5.68347e-06	0.00297531	1.96557e-09	1.17848e-06	0.000705372	1.62846e-08	8.9784e-06	0.00494837	2.06313e-08	1.14902e-05	0.00640166
Cloacibacillus.	1.29458e-08	7.28859e-06	0.00410965	2.39799e-05	9.53176e-05	0.000378878	3.31314e-09	1.92963e-06	0.00112466	0.000327921	0.000597797	0.00108978	3.91028e-08	2.18991e-05	0.0122588	1.08519e-08	5.68331e-06	0.00297546	1.98162e-09	1.18004e-06	0.000703332	1.62846e-08	8.9784e-06	0.00494837	2.06313e-08	1.14902e-05	0.00640166
Methanobacteriaceae.unclassified.	1.29458e-08	7.28859e-06	0.00410965	8.29849e-09	4.56035e-06	0.0025058	3.31314e-09	1.92963e-06	0.00112466	9.09798e-09	5.18743e-06	0.00296112	3.91028e-08	2.18991e-05	0.0122588	9.13003e-06	6.13655e-05	0.000412455	0.000425728	0.000585557	0.000805389	1.62846e-08	8.9784e-06	0.00494837	2.06313e-08	1.14902e-05	0.00640166
Methylobacteriaceae.unclassified.	1.29458e-08	7.28859e-06	0.00410965	8.29849e-09	4.56035e-06	0.0025058	3.31314e-09	1.92963e-06	0.00112466	9.09798e-09	5.18743e-06	0.00296112	3.91028e-08	2.18991e-05	0.0122588	0.000306956	0.000575775	0.00108001	6.37359e-06	2.53218e-05	0.000100602	1.62846e-08	8.9784e-06	0.00494837	2.06313e-08	1.14902e-05	0.00640166
Sphingomonadaceae.unclassified.	7.29875e-05	0.00022731	0.000707927	8.29849e-09	4.56035e-06	0.00250579	3.17704e-06	2.14522e-05	0.00014485	9.09798e-09	5.18743e-06	0.00296112	0.000115723	0.00046018	0.00182993	0.000306469	0.000574875	0.00107835	1.20126e-05	3.74361e-05	0.000116666	8.95083e-05	0.00027847	0.000866347	2.06313e-08	1.14902e-05	0.00640166
Sporosarcina.	1.29458e-08	7.28859e-06	0.00410965	8.29849e-09	4.56035e-06	0.0025058	3.31314e-09	1.92963e-06	0.00112466	9.09798e-09	5.18743e-06	0.00296112	3.91028e-08	2.18991e-05	0.0122588	0.000306357	0.000574624	0.0010778	0.000128239	0.000207954	0.000337222	1.62846e-08	8.9784e-06	0.00494837	2.06313e-08	1.14902e-05	0.00640166
Exiguobacterium.	3.86199e-05	0.000153544	0.000610456	8.29849e-09	4.56035e-06	0.0025058	3.31314e-09	1.92963e-06	0.00112466	9.09798e-09	5.18743e-06	0.00296112	3.91028e-08	2.18991e-05	0.0122588	0.000306213	0.000574401	0.00107748	1.84817e-05	4.9549e-05	0.000132839	1.62846e-08	8.9784e-06	0.00494837	2.06313e-08	1.14902e-05	0.00640166
Microbacteriaceae.unclassified.	3.86772e-05	0.00015377	0.000611345	7.4226e-06	4.99453e-05	0.000336073	3.17671e-06	2.1451e-05	0.00014485	9.09798e-09	5.18743e-06	0.00296112	3.91028e-08	2.18991e-05	0.0122588	0.000305978	0.000573957	0.00107663	7.37754e-05	0.000134517	0.000245269	1.46952e-05	9.86596e-05	0.000662371	1.87749e-05	0.000126368	0.000850539
Micromonosporaceae.unclassified.	1.29458e-08	7.28859e-06	0.00410965	8.29849e-09	4.56035e-06	0.0025058	3.31314e-09	1.92963e-06	0.00112466	9.09798e-09	5.18743e-06	0.00296112	3.57871e-05	0.00024103	0.00162336	0.000303928	0.000570132	0.0010695	2.54692e-05	6.17485e-05	0.000149705	1.62846e-08	8.9784e-06	0.00494837	2.06313e-08	1.14902e-05	0.00640166
Aerococcaceae.unclassified.	1.29458e-08	7.28859e-06	0.00410965	8.29849e-09	4.56035e-06	0.0025058	3.31314e-09	1.92963e-06	0.00112466	9.09798e-09	5.18743e-06	0.00296112	3.91028e-08	2.18991e-05	0.0122588	0.00030283	0.000568073	0.00106563	8.25826e-05	0.000146881	0.000261241	1.62846e-08	8.9784e-06	0.00494837	2.06313e-08	1.14902e-05	0.00640166
Enhydrobacter.	0.00011162	0.000299753	0.000804976	8.29849e-09	4.56035e-06	0.0025058	3.31314e-09	1.92963e-06	0.00112466	9.09798e-09	5.18743e-06	0.00296112	3.91028e-08	2.18991e-05	0.0122588	0.00019162	0.000405621	0.00085862	1.19908e-05	3.73421e-05	0.000116292	0.000244818	0.00054972	0.00123435	2.06313e-08	1.14902e-05	0.00640166
Rhizobium.	0.000112027	0.000300843	0.000807896	7.43953e-06	5.00588e-05	0.000336834	1.03174e-05	4.10664e-05	0.000163458	9.09798e-09	5.18743e-06	0.00296112	7.55185e-08	2.577e-05	0.00879741	0.000153027	0.000343884	0.00077278	1.84383e-05	4.95196e-05	0.000132994	0.000244036	0.000547967	0.00123042	2.06313e-08	1.14902e-05	0.00640166
Xylanibacter.	0.00012225	0.000320156	0.000838444	0.000214553	0.000416301	0.000807756	0.000353943	0.000528301	0.000788552	2.76841e-05	0.000110194	0.000438615	3.97515e-08	2.19837e-05	0.0121571	1.13865e-08	5.74813e-06	0.00290474	4.83459e-05	9.765e-05	0.000197235	1.47084e-05	9.87471e-05	0.000662956	2.06313e-08	1.14902e-05	0.00640166
Pseudonocardiaceae.unclassified.	1.30462e-08	7.30219e-06	0.00409309	8.29849e-09	4.56035e-06	0.0025058	3.31314e-09	1.92963e-06	0.00112466	9.09798e-09	5.18743e-06	0.00296112	3.91028e-08	2.18991e-05	0.0122588	0.000268606	0.000521067	0.00101081	1.83828e-05	4.93712e-05	0.000132598	1.46911e-05	9.86451e-05	0.000662366	2.06313e-08	1.14902e-05	0.00640166
Paenibacillus.	1.29458e-08	7.28859e-06	0.00410965	4.52537e-05	0.000140912	0.000438774	3.17686e-06	2.14515e-05	0.00014485	9.09798e-09	5.18743e-06	0.00296112	3.91028e-08	2.18991e-05	0.0122588	0.000266947	0.000517866	0.00100464	9.12751e-05	0.000158591	0.000275553	8.94074e-05	0.000278156	0.000865373	2.06313e-08	1.14902e-05	0.00640166
Acetobacteraceae.unclassified.	7.29332e-05	0.000227143	0.000707412	7.4226e-06	4.99453e-05	0.000336073	3.31314e-09	1.92967e-06	0.00112462	9.09798e-09	5.18743e-06	0.00296112	3.57871e-05	0.00024103	0.00162336	0.000263386	0.000511337	0.00099271	1.96518e-06	1.32408e-05	8.92118e-05	1.46966e-05	9.86642e-05	0.000662372	2.06313e-08	1.14902e-05	0.00640166
Euryarchaeota.unclassified.	1.29458e-08	7.28859e-06	0.00410965	8.29849e-09	4.56035e-06	0.0025058	3.31314e-09	1.92963e-06	0.00112466	9.09798e-09	5.18743e-06	0.00296112	3.91028e-08	2.18991e-05	0.0122588	1.08519e-08	5.68331e-06	0.00297546	0.000340952	0.00047765	0.000669153	1.62846e-08	8.9784e-06	0.00494837	2.06313e-08	1.14902e-05	0.00640166
Lactonifactor.	7.30223e-05	0.000227512	0.000708851	8.29849e-09	4.56035e-06	0.0025058	3.31314e-09	1.92963e-06	0.00112466	5.18954e-05	0.000161738	0.000504077	3.91028e-08	2.18991e-05	0.0122588	1.08519e-08	5.68331e-06	0.00297546	1.9687e-06	1.32529e-05	8.92156e-05	1.77007e-08	9.15965e-06	0.00474118	0.00017542	0.000471023	0.00126475
Pseudomonadaceae.unclassified.	3.87799e-05	0.000154179	0.000612976	4.52537e-05	0.000140912	0.000438774	2.98979e-05	8.03133e-05	0.000215742	9.09798e-09	5.18743e-06	0.00296112	0.000116529	0.000463381	0.00184264	0.000119912	0.000290625	0.000704379	6.35994e-06	2.52897e-05	0.000100562	8.94563e-05	0.000278308	0.000865845	2.06313e-08	1.14902e-05	0.00640166
Pelomonas.	6.62424e-05	0.00021411	0.000692048	8.29849e-09	4.56035e-06	0.0025058	3.31314e-09	1.92963e-06	0.00112466	5.18871e-05	0.000161722	0.000504055	0.000116471	0.000463148	0.00184172	1.08519e-08	5.68347e-06	0.00297531	1.96557e-09	1.17797e-06	0.000706053	1.80604e-05	0.000109871	0.000668402	1.87868e-05	0.000126409	0.000850552
Sphingomonadales.unclassified.	1.29458e-08	7.28859e-06	0.00410965	8.29849e-09	4.56035e-06	0.0025058	3.17686e-06	2.14515e-05	0.00014485	9.09798e-09	5.18743e-06	0.00296112	0.000115997	0.000461265	0.00183423	9.13003e-06	6.13655e-05	0.000412455	2.06185e-09	1.19114e-06	0.000689068	1.62846e-08	8.9784e-06	0.00494837	2.06313e-08	1.14902e-05	0.00640166
Mangrovibacter.	1.29458e-08	7.28859e-06	0.00410965	7.43382e-06	5.00207e-05	0.000336579	3.13131e-06	2.12938e-05	0.000144804	9.09798e-09	5.18743e-06	0.00296112	0.000115997	0.000461265	0.00183423	1.08519e-08	5.68334e-06	0.00297545	1.96557e-09	1.17804e-06	0.000705966	1.49189e-05	9.94269e-05	0.000662626	2.06313e-08	1.14902e-05	0.00640166
Anaeroglobus.	1.19698e-05	8.0598e-05	0.000542703	8.29849e-09	4.56035e-06	0.0025058	3.31314e-09	1.92963e-06	0.00112466	8.489e-06	5.73069e-05	0.000386863	0.000115997	0.000461265	0.00183423	5.66319e-05	0.000176402	0.000549472	4.84063e-05	9.77719e-05	0.000197481	1.62846e-08	8.9784e-06	0.00494837	2.06313e-08	1.14902e-05	0.00640166
Dietzia.	0.000150311	0.000367802	0.000899992	6.94086e-05	0.000186363	0.000500386	3.31314e-09	1.92963e-06	0.00112466	9.09798e-09	5.18743e-06	0.00296112	3.58719e-05	0.000241599	0.00162719	0.000228409	0.000461133	0.000930976	3.27608e-05	7.36182e-05	0.000165431	0.000141755	0.000376145	0.000998099	2.06313e-08	1.14902e-05	0.00640166
Hallella.	1.19414e-05	8.04145e-05	0.000541517	0.000245737	0.000461092	0.000865175	3.31314e-09	1.93023e-06	0.00112389	5.20249e-05	0.000162141	0.000505327	3.91955e-08	2.191e-05	0.0122456	5.54739e-05	0.000172711	0.000537711	0.000127571	0.000206946	0.000335708	1.62846e-08	8.9784e-06	0.00494837	2.06313e-08	1.14902e-05	0.00640166
Cyanobacteria_Chloroplast.unclassified.	1.29458e-08	7.28859e-06	0.00410965	8.29849e-09	4.56035e-06	0.0025058	3.31314e-09	1.92963e-06	0.00112466	9.09798e-09	5.18743e-06	0.00296112	3.91028e-08	2.18991e-05	0.0122588	0.000227958	0.000460181	0.000928973	7.3576e-05	0.000134152	0.000244602	1.62846e-08	8.9784e-06	0.00494837	2.06313e-08	1.14902e-05	0.00640166
Intrasporangiaceae.unclassified.	1.19979e-05	8.0787e-05	0.000543976	8.29849e-09	4.56035e-06	0.0025058	3.31314e-09	1.92963e-06	0.00112466	9.09798e-09	5.18743e-06	0.00296112	0.000115723	0.00046018	0.00182993	0.000153923	0.000345896	0.000777299	1.20087e-05	3.7398e-05	0.000116466	1.46952e-05	9.86596e-05	0.000662371	2.06313e-08	1.14902e-05	0.00640166
Mycobacterium.	1.29458e-08	7.28859e-06	0.00410965	8.29849e-09	4.56035e-06	0.0025058	3.17686e-06	2.14515e-05	0.00014485	9.09798e-09	5.18743e-06	0.00296112	0.000115723	0.00046018	0.00182993	0.00015347	0.000344884	0.000775037	1.19908e-05	3.73421e-05	0.000116292	4.75184e-05	0.000188592	0.000748488	2.06313e-08	1.14902e-05	0.00640166
Solirubrobacterales.unclassified.	1.29458e-08	7.28859e-06	0.00410965	8.29849e-09	4.56035e-06	0.0025058	3.31314e-09	1.92963e-06	0.00112466	9.09798e-09	5.18743e-06	0.00296112	0.000115723	0.00046018	0.00182993	8.6742e-05	0.000232883	0.00062524	6.36085e-06	2.52919e-05	0.000100565	8.92622e-05	0.000277705	0.000863973	2.06313e-08	1.14902e-05	0.00640166
Chloroflexi.unclassified.	1.29458e-08	7.28859e-06	0.00410965	2.40161e-05	9.54613e-05	0.000379448	3.31314e-09	1.92963e-06	0.00112466	9.09798e-09	5.18743e-06	0.00296112	0.000115723	0.00046018	0.00182993	1.07183e-08	5.66682e-06	0.00299398	1.94953e-09	1.17566e-06	0.000709103	1.62846e-08	8.9784e-06	0.00494837	2.06313e-08	1.14902e-05	0.00640166
Planctomycetaceae.unclassified.	1.29458e-08	7.28859e-06	0.00410965	8.29849e-09	4.56035e-06	0.0025058	3.31314e-09	1.92963e-06	0.00112466	9.09798e-09	5.18743e-06	0.00296112	0.000115723	0.00046018	0.00182993	0.000188498	0.000399293	0.000845817	1.84105e-05	4.94453e-05	0.000132796	1.62846e-08	8.9784e-06	0.00494837	2.06313e-08	1.14902e-05	0.00640166
Oxalobacteraceae.unclassified.	1.29458e-08	7.28859e-06	0.00410965	8.29849e-09	4.56035e-06	0.0025058	3.17686e-06	2.14515e-05	0.00014485	2.7515e-05	0.000109521	0.00043594	0.000115723	0.00046018	0.00182993	5.64493e-05	0.000175832	0.000547692	1.20088e-05	3.7398e-05	0.000116466	4.74762e-05	0.000188425	0.000747827	2.06313e-08	1.14902e-05	0.00640166
Plesiomonas.	3.87403e-05	0.000154009	0.000612254	8.29849e-09	4.56035e-06	0.0025058	3.31314e-09	1.92963e-06	0.00112466	9.09798e-09	5.18743e-06	0.00296112	3.91028e-08	2.18991e-05	0.0122588	1.08519e-08	5.68331e-06	0.00297547	2.05382e-09	1.18989e-06	0.000690666	0.000189912	0.000459985	0.00111413	2.06313e-08	1.14902e-05	0.00640166
Rhodobacteraceae.unclassified.	0.000199651	0.000448757	0.00100867	2.39799e-05	9.53176e-05	0.000378878	1.03029e-05	4.1009e-05	0.000163229	9.09798e-09	5.18743e-06	0.00296112	3.69298e-05	0.000245227	0.0016284	0.000227783	0.000459878	0.000928462	2.55988e-05	6.20609e-05	0.000150459	0.000137193	0.000368017	0.000987196	2.06313e-08	1.14902e-05	0.00640166
Dermabacteraceae.unclassified.	1.19436e-05	8.04221e-05	0.00054152	8.29849e-09	4.56035e-06	0.0025058	3.31314e-09	1.92963e-06	0.00112466	9.09798e-09	5.18743e-06	0.00296112	3.91028e-08	2.18991e-05	0.0122588	0.000227768	0.000459866	0.000928475	6.36081e-06	2.52918e-05	0.000100565	1.62846e-08	8.9784e-06	0.00494837	2.06313e-08	1.14902e-05	0.00640166
Pilibacter.	1.96194e-08	8.07136e-06	0.00332126	2.39809e-05	9.532e-05	0.000378881	3.31314e-09	1.92963e-06	0.00112466	9.09798e-09	5.18743e-06	0.00296112	0.000114914	0.000458275	0.00182759	1.08519e-08	5.68334e-06	0.00297546	1.94953e-09	1.17599e-06	0.000708672	1.62846e-08	8.9784e-06	0.00494837	2.06313e-08	1.14902e-05	0.00640166
Flavobacterium.	7.27761e-05	0.000226652	0.000705881	8.29849e-09	4.56035e-06	0.0025058	3.31314e-09	1.92963e-06	0.00112466	9.09798e-09	5.18743e-06	0.00296112	3.91028e-08	2.18991e-05	0.0122588	9.13003e-06	6.13655e-05	0.000412455	2.37473e-09	1.23287e-06	0.000639838	0.000189201	0.000458256	0.00110993	2.06313e-08	1.14902e-05	0.00640166
Vitreoscilla.	1.2601e-05	8.26659e-05	0.00054231	8.29849e-09	4.56035e-06	0.0025058	3.31314e-09	1.92963e-06	0.00112466	9.09798e-09	5.18743e-06	0.00296112	3.91028e-08	2.18993e-05	0.0122586	1.08519e-08	5.68331e-06	0.00297547	2.37473e-09	1.23322e-06	0.000639458	0.0001873	0.00045491	0.00110488	2.06313e-08	1.14902e-05	0.00640166
Gordonia.	3.86569e-05	0.000153722	0.000611286	8.29849e-09	4.56035e-06	0.0025058	3.31314e-09	1.92963e-06	0.00112466	9.09798e-09	5.18743e-06	0.00296112	3.91028e-08	2.18991e-05	0.0122588	0.000224517	0.000453372	0.000915505	1.96871e-06	1.32529e-05	8.92156e-05	1.66892e-08	9.02725e-06	0.00489095	2.06313e-08	1.14902e-05	0.00640166
Kingella.	0.000195087	0.000441568	0.00099946	8.29849e-09	4.56035e-06	0.0025058	1.03029e-05	4.1009e-05	0.000163229	0.00011	0.000266831	0.000647259	3.91028e-08	2.18991e-05	0.0122588	1.08519e-08	5.68331e-06	0.00297546	1.98162e-09	1.18015e-06	0.000703191	1.70676e-05	0.000106665	0.000666614	1.88668e-05	0.000126982	0.000854654
Gordonibacter.	0.000195645	0.000441535	0.000996467	4.53221e-05	0.000141124	0.000439434	3.31314e-09	1.92963e-06	0.00112466	0.00021033	0.000424873	0.000858256	3.57872e-05	0.00024103	0.00162336	0.000192582	0.000407924	0.000864055	8.43483e-05	0.000149857	0.000266244	9.18999e-05	0.000283056	0.000871828	2.09618e-08	1.15337e-05	0.00634959
Aggregatibacter.	3.90593e-05	0.000154836	0.000613786	8.29849e-09	4.56035e-06	0.0025058	6.98657e-05	0.000145634	0.000303571	2.7515e-05	0.000109521	0.00043594	3.91028e-08	2.18991e-05	0.0122588	9.13003e-06	6.13655e-05	0.000412455	6.36085e-06	2.52919e-05	0.000100565	0.000174318	0.000433309	0.00107709	6.10723e-05	0.000242614	0.000963802
Lachnospira.	0.000112027	0.000300843	0.000807896	0.000213116	0.000413585	0.000802629	2.98351e-05	8.0145e-05	0.00021529	9.09798e-09	5.18743e-06	0.00296112	3.91028e-08	2.18991e-05	0.0122588	2.9588e-05	0.000117351	0.000465431	8.29645e-05	0.000147406	0.000261902	1.62846e-08	8.9784e-06	0.00494837	2.06313e-08	1.14902e-05	0.00640166
Aeromonas.	3.91886e-05	0.00015514	0.00061417	8.29849e-09	4.56035e-06	0.0025058	2.97829e-05	8.01243e-05	0.000215557	9.09798e-09	5.18743e-06	0.00296112	3.91028e-08	2.18991e-05	0.0122588	0.000192715	0.000407923	0.000863457	0.00011172	0.000186933	0.000312784	0.000137153	0.000367908	0.000986904	2.06313e-08	1.14902e-05	0.00640166
Dermabacter.	1.29458e-08	7.28859e-06	0.00410965	8.29849e-09	4.56035e-06	0.0025058	3.31314e-09	1.92963e-06	0.00112466	9.09798e-09	5.18743e-06	0.00296112	3.91028e-08	2.18991e-05	0.0122588	0.000191666	0.000405715	0.000858813	2.0458e-09	1.18982e-06	0.000690744	1.62846e-08	8.9784e-06	0.00494837	2.06313e-08	1.14902e-05	0.00640166
Mobiluncus.	1.29458e-08	7.28859e-06	0.00410965	8.29849e-09	4.56035e-06	0.0025058	3.31314e-09	1.92963e-06	0.00112466	2.76875e-05	0.000110207	0.000438663	3.91028e-08	2.18991e-05	0.0122588	0.000190638	0.000403499	0.000854034	0.000150805	0.000238347	0.000376707	1.62846e-08	8.9784e-06	0.00494837	2.06313e-08	1.14902e-05	0.00640166
Kytococcus.	1.19436e-05	8.04221e-05	0.00054152	8.29849e-09	4.56035e-06	0.0025058	3.31314e-09	1.92963e-06	0.00112466	9.09798e-09	5.18743e-06	0.00296112	3.91028e-08	2.18991e-05	0.0122588	0.000189221	0.000400571	0.000847987	2.37473e-09	1.23314e-06	0.000639543	1.46952e-05	9.86596e-05	0.000662371	2.06313e-08	1.14902e-05	0.00640166
Succiniclasticum.	1.29458e-08	7.28859e-06	0.00410965	8.29849e-09	4.56035e-06	0.0025058	3.31314e-09	1.92963e-06	0.00112466	0.000187887	0.000398104	0.000843523	3.91028e-08	2.18991e-05	0.0122588	1.08519e-08	5.68331e-06	0.00297547	1.95755e-09	1.17647e-06	0.00070803	1.62846e-08	8.9784e-06	0.00494837	1.88668e-05	0.000126983	0.000854654
Cardiobacterium.	1.19436e-05	8.04221e-05	0.00054152	7.4226e-06	4.99453e-05	0.000336073	3.31314e-09	1.92963e-06	0.00112466	9.09798e-09	5.18743e-06	0.00296112	3.91028e-08	2.18991e-05	0.0122588	0.000187926	0.000398091	0.000843293	0.000166121	0.000256795	0.000396963	1.62846e-08	8.9784e-06	0.00494837	2.06313e-08	1.14902e-05	0.00640166
Nocardioidaceae.unclassified.	1.1961e-05	8.05392e-05	0.000542308	8.29849e-09	4.56035e-06	0.0025058	3.31314e-09	1.92963e-06	0.00112466	9.09798e-09	5.18743e-06	0.00296112	3.91028e-08	2.18991e-05	0.0122588	0.000187793	0.000397805	0.000842676	1.96518e-06	1.32407e-05	8.92118e-05	1.47084e-05	9.87471e-05	0.000662956	2.06313e-08	1.14902e-05	0.00640166
Pyramidobacter.	0.000154626	0.000374933	0.000909125	8.29849e-09	4.56035e-06	0.0025058	3.31314e-09	1.92981e-06	0.00112444	5.209e-05	0.000162343	0.000505957	3.91028e-08	2.18991e-05	0.0122588	1.08519e-08	5.68331e-06	0.00297547	1.9798e-06	1.33276e-05	8.9718e-05	1.62846e-08	8.9787e-06	0.00494796	2.06313e-08	1.14902e-05	0.00640166
Sphingobacterium.	0.000154326	0.000374207	0.000907368	8.29849e-09	4.56035e-06	0.0025058	3.31314e-09	1.92963e-06	0.00112466	9.09798e-09	5.18743e-06	0.00296112	3.91028e-08	2.18991e-05	0.0122588	9.13003e-06	6.13655e-05	0.000412455	1.96871e-06	1.32529e-05	8.92156e-05	4.7434e-05	0.000188258	0.000747167	2.06313e-08	1.14902e-05	0.00640166
Microbacterium.	0.00015399	0.000373393	0.0009054	2.41229e-05	9.58852e-05	0.00038113	3.17686e-06	2.14515e-05	0.00014485	9.09798e-09	5.18743e-06	0.00296112	7.55185e-08	2.57694e-05	0.00879776	1.08519e-08	5.68331e-06	0.00297546	2.37473e-09	1.23315e-06	0.000639526	0.000137274	0.000368234	0.000987775	2.06313e-08	1.14902e-05	0.00640166
Parasporobacterium.	1.29458e-08	7.28859e-06	0.00410965	0.000183644	0.000370825	0.000748793	3.31314e-09	1.92963e-06	0.00112466	8.52793e-06	5.75699e-05	0.00038864	3.91028e-08	2.18991e-05	0.0122588	1.08519e-08	5.68331e-06	0.00297546	6.36085e-06	2.52919e-05	0.000100565	1.62846e-08	8.9784e-06	0.00494837	2.06313e-08	1.14902e-05	0.00640166
Tessaracoccus.	3.87012e-05	0.000153872	0.000611778	0.000183247	0.000370027	0.000747187	3.31314e-09	1.93023e-06	0.00112389	9.09798e-09	5.18743e-06	0.00296112	3.91955e-08	2.191e-05	0.0122456	1.08519e-08	5.68331e-06	0.00297546	2.37473e-09	1.23318e-06	0.000639495	1.62846e-08	8.9784e-06	0.00494837	2.06313e-08	1.14902e-05	0.00640166
Cellulosilyticum.	1.19957e-05	8.07324e-05	0.000543337	6.9461e-05	0.000186503	0.000500763	3.31314e-09	1.92963e-06	0.00112466	9.09798e-09	5.18743e-06	0.00296112	3.91028e-08	2.18991e-05	0.0122588	1.08519e-08	5.68331e-06	0.00297546	5.02126e-05	0.000101414	0.000204825	0.000137737	0.000369501	0.000991244	2.06313e-08	1.14902e-05	0.00640166
Mollicutes.unclassified.	7.27669e-05	0.000226753	0.000706596	8.29849e-09	4.56035e-06	0.0025058	1.9503e-05	6.07327e-05	0.000189123	8.52082e-06	5.75218e-05	0.000388315	3.91028e-08	2.18991e-05	0.0122588	0.000154628	0.000347479	0.000780854	0.000153773	0.000243026	0.000384083	0.000137592	0.000369084	0.000990054	2.06313e-08	1.14902e-05	0.00640166
Schlegelella.	3.8761e-05	0.000154104	0.000612677	8.29849e-09	4.56035e-06	0.0025058	3.17686e-06	2.14515e-05	0.00014485	9.09798e-09	5.18743e-06	0.00296112	3.91028e-08	2.18991e-05	0.0122588	1.08519e-08	5.68331e-06	0.00297546	3.12887e-09	1.3191e-06	0.000556141	0.000137224	0.000368099	0.000987414	2.06313e-08	1.14902e-05	0.00640166
Cloacibacterium.	3.87799e-05	0.000154179	0.000612976	6.97433e-05	0.00018726	0.000502792	3.31314e-09	1.92963e-06	0.00112466	9.09798e-09	5.18743e-06	0.00296112	3.57871e-05	0.00024103	0.00162336	8.60987e-05	0.000231161	0.000620628	1.9656e-06	1.32422e-05	8.92123e-05	0.000137213	0.000368071	0.000987338	2.06313e-08	1.14902e-05	0.00640166
Vogesella.	1.1961e-05	8.05392e-05	0.000542308	8.29849e-09	4.56035e-06	0.0025058	3.1813e-06	2.14816e-05	0.000145053	9.09798e-09	5.18743e-06	0.00296112	3.91028e-08	2.18991e-05	0.0122588	1.08519e-08	5.68334e-06	0.00297545	2.37473e-09	1.23318e-06	0.00063949	0.00013697	0.000367421	0.0009856	2.06313e-08	1.14902e-05	0.00640166
Jeotgalicoccus.	1.19436e-05	8.04221e-05	0.00054152	8.29849e-09	4.56035e-06	0.0025058	3.31314e-09	1.92963e-06	0.00112466	9.09798e-09	5.18743e-06	0.00296112	3.91028e-08	2.18991e-05	0.0122588	0.000155327	0.000348966	0.000784007	2.37473e-09	1.23322e-06	0.000639459	1.62846e-08	8.9784e-06	0.00494837	2.06313e-08	1.14902e-05	0.00640166
Solirubrobacter.	1.29458e-08	7.28859e-06	0.00410965	8.29849e-09	4.56035e-06	0.0025058	3.31314e-09	1.92963e-06	0.00112466	9.09798e-09	5.18743e-06	0.00296112	3.91028e-08	2.18991e-05	0.0122588	0.000155273	0.000348921	0.000784075	2.14207e-09	1.20275e-06	0.000674702	1.62846e-08	8.9784e-06	0.00494837	2.06313e-08	1.14902e-05	0.00640166
Verrucomicrobia.unclassified.	1.29458e-08	7.28859e-06	0.00410965	8.29849e-09	4.56035e-06	0.0025058	3.31314e-09	1.92963e-06	0.00112466	2.76413e-05	0.000110023	0.000437936	3.57871e-05	0.00024103	0.00162336	0.000153927	0.000345848	0.000777062	0.000177806	0.000274736	0.000424507	1.62846e-08	8.9784e-06	0.00494837	2.06313e-08	1.14902e-05	0.00640166
Rhodococcus.	1.29458e-08	7.28859e-06	0.00410965	8.29849e-09	4.56035e-06	0.0025058	3.31314e-09	1.92963e-06	0.00112466	9.09798e-09	5.18743e-06	0.00296112	3.91028e-08	2.18991e-05	0.0122588	0.000152787	0.000343349	0.000771587	1.84103e-05	4.9445e-05	0.000132795	8.94206e-05	0.000278197	0.000865498	2.06313e-08	1.14902e-05	0.00640166
Paenibacillaceae_1.unclassified.	1.29458e-08	7.28859e-06	0.00410965	9.59522e-05	0.000232627	0.000563982	3.31314e-09	1.92963e-06	0.00112466	9.09798e-09	5.18743e-06	0.00296112	3.91028e-08	2.18991e-05	0.0122588	0.000152389	0.000342458	0.000769592	1.83828e-05	4.93712e-05	0.000132598	1.46952e-05	9.86596e-05	0.000662371	2.06313e-08	1.14902e-05	0.00640166
Saccharofermentans.	1.29458e-08	7.28859e-06	0.00410965	7.4226e-06	4.99453e-05	0.000336073	3.31314e-09	1.92963e-06	0.00112466	0.000143705	0.000323101	0.00072645	3.91028e-08	2.18991e-05	0.0122588	1.08519e-08	5.68331e-06	0.00297547	1.96557e-09	1.17767e-06	0.000706438	1.62846e-08	8.9784e-06	0.00494837	2.06549e-08	1.14935e-05	0.00639763
Catonella.	3.86752e-05	0.000153765	0.000611339	8.29849e-09	4.56035e-06	0.0025058	3.31314e-09	1.92963e-06	0.00112466	0.000142307	0.000319962	0.000719401	3.91028e-08	2.18991e-05	0.0122588	1.08519e-08	5.68331e-06	0.00297546	1.9687e-06	1.32529e-05	8.92156e-05	1.47091e-05	9.87495e-05	0.000662957	2.06549e-08	1.14937e-05	0.00639743
Caulobacter.	0.000111992	0.000300749	0.000807648	8.29849e-09	4.56035e-06	0.0025058	3.31314e-09	1.92963e-06	0.00112466	8.56105e-06	5.77941e-05	0.000390157	3.91028e-08	2.18991e-05	0.0122588	1.08519e-08	5.68331e-06	0.00297546	1.95755e-09	1.17688e-06	0.000707492	1.62846e-08	8.9784e-06	0.00494837	2.06313e-08	1.14902e-05	0.00640166
Anaeroplasma.	1.51034e-08	7.56813e-06	0.00379214	6.95055e-05	0.000186729	0.000501654	3.01576e-05	8.10081e-05	0.0002176	9.09798e-09	5.18743e-06	0.00296112	3.91028e-08	2.18991e-05	0.0122588	5.53797e-05	0.000172523	0.00053746	0.000194081	0.000296925	0.000454265	1.62846e-08	8.9784e-06	0.00494837	2.06313e-08	1.14902e-05	0.00640166
Kluyvera.	3.90858e-05	0.000154734	0.000612563	8.29849e-09	4.56035e-06	0.0025058	1.77537e-05	5.7294e-05	0.000184897	9.09798e-09	5.18743e-06	0.00296112	3.91028e-08	2.18991e-05	0.0122588	1.08519e-08	5.68331e-06	0.00297546	1.98162e-09	1.18011e-06	0.000703238	9.79991e-05	0.000295268	0.000889632	2.06313e-08	1.14902e-05	0.00640166
Sneathia.	1.29458e-08	7.28859e-06	0.00410965	8.29849e-09	4.56035e-06	0.0025058	3.31314e-09	1.92963e-06	0.00112466	8.5102e-06	5.74499e-05	0.000387829	3.91028e-08	2.18991e-05	0.0122588	0.000121141	0.000293613	0.00071164	0.000189479	0.000289892	0.000443517	1.62846e-08	8.9784e-06	0.00494837	2.06313e-08	1.14902e-05	0.00640166
Murdochiella.	1.10611e-05	7.73379e-05	0.000540735	2.40161e-05	9.54613e-05	0.000379448	3.17685e-06	2.14515e-05	0.00014485	5.24086e-05	0.000163335	0.000509043	3.91028e-08	2.18991e-05	0.0122588	0.000119606	0.000289884	0.000702578	0.000181288	0.00027739	0.000424434	1.56019e-05	0.000101787	0.000664065	1.87749e-05	0.000126368	0.000850539
Selenomonas.	1.19436e-05	8.04221e-05	0.00054152	8.29849e-09	4.56035e-06	0.0025058	1.97076e-05	6.14112e-05	0.000191365	7.96308e-05	0.000213955	0.000574862	3.91028e-08	2.18991e-05	0.0122588	0.000119469	0.000289484	0.000701446	0.000148192	0.000234234	0.000370233	1.62846e-08	8.9784e-06	0.00494837	6.07757e-05	0.000241445	0.000959191
Gardnerella.	1.29458e-08	7.28859e-06	0.00410965	8.29849e-09	4.56035e-06	0.0025058	3.31314e-09	1.92963e-06	0.00112466	9.09798e-09	5.18743e-06	0.00296112	3.57871e-05	0.00024103	0.00162336	0.000119359	0.000289288	0.000701141	9.47103e-05	0.000164688	0.00028637	1.62846e-08	8.9784e-06	0.00494837	2.06313e-08	1.14902e-05	0.00640166
Pseudomonadales.unclassified.	1.29458e-08	7.28859e-06	0.00410965	8.29849e-09	4.56035e-06	0.0025058	3.31314e-09	1.92963e-06	0.00112466	9.09798e-09	5.18743e-06	0.00296112	3.91028e-08	2.18991e-05	0.0122588	0.000118949	0.000288717	0.000700784	1.94953e-09	1.17573e-06	0.000709012	1.46952e-05	9.86596e-05	0.000662371	2.06313e-08	1.14902e-05	0.00640166
Myxococcales.unclassified.	1.29458e-08	7.28859e-06	0.00410965	8.29849e-09	4.56035e-06	0.0025058	3.31314e-09	1.92963e-06	0.00112466	9.09798e-09	5.18743e-06	0.00296112	3.57871e-05	0.00024103	0.00162336	0.000118822	0.000287988	0.000697994	6.37359e-06	2.53218e-05	0.000100602	1.62846e-08	8.9784e-06	0.00494837	2.06313e-08	1.14902e-05	0.00640166
SR1_genera_incertae_sedis.unclassified.	1.29458e-08	7.28859e-06	0.00410965	8.29849e-09	4.56035e-06	0.0025058	3.31314e-09	1.92963e-06	0.00112466	0.000109727	0.000266172	0.000645668	3.91028e-08	2.18991e-05	0.0122588	0.000118737	0.000287778	0.000697474	2.5505e-05	6.19084e-05	0.000150271	1.62846e-08	8.9784e-06	0.00494837	6.10723e-05	0.000242614	0.000963803
Moraxellaceae.unclassified.	1.29458e-08	7.28859e-06	0.00410965	8.29849e-09	4.56035e-06	0.0025058	3.31314e-09	1.92963e-06	0.00112466	9.09798e-09	5.18743e-06	0.00296112	3.91028e-08	2.18991e-05	0.0122588	0.000118418	0.000287433	0.000697679	1.9687e-06	1.32529e-05	8.92156e-05	4.7434e-05	0.000188258	0.000747168	2.06313e-08	1.14902e-05	0.00640166
Brevibacterium.	1.1961e-05	8.05392e-05	0.000542308	7.4226e-06	4.99453e-05	0.000336073	3.31314e-09	1.92963e-06	0.00112466	9.09798e-09	5.18743e-06	0.00296112	3.91028e-08	2.18991e-05	0.0122588	0.000118415	0.000287424	0.000697652	1.84543e-05	4.95632e-05	0.000133113	1.47193e-05	9.88201e-05	0.000663445	2.06313e-08	1.14902e-05	0.00640166
Nocardioides.	1.19436e-05	8.04221e-05	0.00054152	7.4226e-06	4.99453e-05	0.000336073	3.31314e-09	1.92963e-06	0.00112466	9.09798e-09	5.18743e-06	0.00296112	3.91028e-08	2.18991e-05	0.0122588	0.000118436	0.000287052	0.000695728	1.97167e-06	1.32728e-05	8.93494e-05	4.7434e-05	0.000188258	0.000747168	1.87749e-05	0.000126368	0.000850539
Dysgonomonas.	3.87477e-05	0.000154053	0.000612484	8.29849e-09	4.56035e-06	0.0025058	3.31314e-09	1.92963e-06	0.00112466	8.489e-06	5.73069e-05	0.000386863	3.91028e-08	2.18991e-05	0.0122588	1.08519e-08	5.68331e-06	0.00297546	2.37473e-09	1.23322e-06	0.000639458	8.97708e-05	0.000279283	0.000868871	6.13976e-05	0.000243902	0.000968902
Vagococcus.	1.19436e-05	8.04221e-05	0.00054152	7.4226e-06	4.99453e-05	0.000336073	3.31314e-09	1.92963e-06	0.00112466	9.09798e-09	5.18743e-06	0.00296112	3.91028e-08	2.18991e-05	0.0122587	9.17978e-06	6.16989e-05	0.000414689	1.21264e-05	3.77639e-05	0.000117604	8.9587e-05	0.000278714	0.000867104	2.06313e-08	1.14902e-05	0.00640166
Brevundimonas.	1.19436e-05	8.04221e-05	0.00054152	8.29849e-09	4.56035e-06	0.0025058	3.17686e-06	2.14515e-05	0.00014485	9.09798e-09	5.18743e-06	0.00296112	3.91028e-08	2.18991e-05	0.0122588	9.13003e-06	6.13655e-05	0.000412455	2.15812e-09	1.20431e-06	0.000672811	8.95812e-05	0.000278696	0.000867049	2.06313e-08	1.14902e-05	0.00640166
Cronobacter.	3.86199e-05	0.000153544	0.000610456	8.29849e-09	4.56035e-06	0.0025058	1.03029e-05	4.1009e-05	0.000163229	9.09798e-09	5.18743e-06	0.00296112	3.91028e-08	2.18991e-05	0.0122588	1.08519e-08	5.68334e-06	0.00297546	1.99766e-09	1.18256e-06	0.000700048	8.95767e-05	0.000278682	0.000867007	2.06313e-08	1.14902e-05	0.00640166
Stenotrophomonas.	7.29707e-05	0.000227257	0.000707762	8.29849e-09	4.56035e-06	0.0025058	1.03029e-05	4.1009e-05	0.000163229	9.09798e-09	5.18743e-06	0.00296112	3.91028e-08	2.18991e-05	0.0122588	1.08519e-08	5.68331e-06	0.00297546	1.99766e-09	1.18217e-06	0.00070056	8.95757e-05	0.000278678	0.000866995	2.06313e-08	1.14902e-05	0.00640166
Janthinobacterium.	1.19436e-05	8.04221e-05	0.00054152	8.29849e-09	4.56035e-06	0.0025058	3.31314e-09	1.92963e-06	0.00112466	9.09798e-09	5.18743e-06	0.00296112	3.91028e-08	2.18991e-05	0.0122588	1.08519e-08	5.68331e-06	0.00297547	2.37473e-09	1.23322e-06	0.000639458	8.95083e-05	0.00027847	0.000866347	2.06313e-08	1.14902e-05	0.00640166
Methylophilaceae.unclassified.	1.29458e-08	7.28859e-06	0.00410965	8.29849e-09	4.56035e-06	0.0025058	3.1813e-06	2.14816e-05	0.000145053	9.09798e-09	5.18743e-06	0.00296112	3.91028e-08	2.18991e-05	0.0122588	1.08519e-08	5.68331e-06	0.00297546	2.15812e-09	1.20442e-06	0.000672684	8.94074e-05	0.000278156	0.000865373	2.06313e-08	1.14902e-05	0.00640166
Deinococcus.	7.29707e-05	0.000227257	0.000707761	8.29849e-09	4.56035e-06	0.0025058	3.31314e-09	1.92963e-06	0.00112466	8.489e-06	5.73069e-05	0.000386863	3.91028e-08	2.18991e-05	0.0122588	8.55613e-05	0.000229721	0.000616769	2.37473e-09	1.23318e-06	0.000639503	8.93811e-05	0.000278074	0.000865118	1.8913e-05	0.000127293	0.000856738
Dechloromonas.	1.29458e-08	7.28859e-06	0.00410965	7.44323e-06	5.00838e-05	0.000337003	3.31314e-09	1.92963e-06	0.00112466	9.09798e-09	5.18743e-06	0.00296112	3.91028e-08	2.18991e-05	0.0122588	1.08519e-08	5.68331e-06	0.00297546	2.15812e-09	1.20431e-06	0.000672819	8.93413e-05	0.000277951	0.000864735	2.06313e-08	1.14902e-05	0.00640166
Piscicoccus.	3.87797e-05	0.000154178	0.000612976	8.29849e-09	4.56035e-06	0.0025058	3.31314e-09	1.92963e-06	0.00112466	9.09798e-09	5.18743e-06	0.00296112	3.91028e-08	2.18991e-05	0.0122588	8.55189e-05	0.000229608	0.000616472	1.19298e-08	1.88164e-06	0.000296701	8.92622e-05	0.000277705	0.000863973	2.06313e-08	1.14902e-05	0.00640166
Nocardiaceae.unclassified.	1.29458e-08	7.28859e-06	0.00410965	8.29849e-09	4.56035e-06	0.0025058	3.31314e-09	1.92963e-06	0.00112466	9.09798e-09	5.18743e-06	0.00296112	3.91028e-08	2.18991e-05	0.0122588	9.13003e-06	6.13655e-05	0.000412455	2.13405e-09	1.20129e-06	0.000676483	8.92622e-05	0.000277705	0.000863973	2.06313e-08	1.14902e-05	0.00640166
Planobacterium.	1.19437e-05	8.04224e-05	0.00054152	8.29849e-09	4.56035e-06	0.0025058	3.31314e-09	1.92963e-06	0.00112466	9.09798e-09	5.18743e-06	0.00296112	3.91028e-08	2.18991e-05	0.0122588	2.95901e-05	0.000117453	0.000466214	2.15812e-09	1.20431e-06	0.000672819	8.9262e-05	0.000277705	0.000863973	2.06313e-08	1.14902e-05	0.00640166
Massilia.	1.19545e-05	8.04594e-05	0.000541532	8.29849e-09	4.56035e-06	0.0025058	3.31174e-06	2.19139e-05	0.000145005	9.09798e-09	5.18743e-06	0.00296112	3.91028e-08	2.18991e-05	0.0122588	5.57785e-05	0.000173764	0.00054132	1.96518e-06	1.32407e-05	8.92118e-05	8.83952e-05	0.00027607	0.000862206	2.06313e-08	1.14902e-05	0.00640166
Coraliomargarita.	1.29458e-08	7.28859e-06	0.00410965	8.29849e-09	4.56035e-06	0.0025058	3.31314e-09	1.92963e-06	0.00112466	0.000113239	0.000274676	0.000666262	3.91028e-08	2.18991e-05	0.0122588	1.08519e-08	5.68331e-06	0.00297547	1.98162e-09	1.17974e-06	0.000703729	1.62846e-08	8.9784e-06	0.00494837	2.06313e-08	1.14902e-05	0.00640165
Scardovia.	1.29458e-08	7.28859e-06	0.00410965	8.29849e-09	4.56035e-06	0.0025058	3.31314e-09	1.92963e-06	0.00112466	9.09798e-09	5.18743e-06	0.00296112	3.91028e-08	2.18991e-05	0.0122588	1.08519e-08	5.68334e-06	0.00297546	0.000176541	0.000270153	0.000413404	1.62846e-08	8.9784e-06	0.00494837	2.06313e-08	1.14902e-05	0.00640166
Desulfonispora.	1.29458e-08	7.28859e-06	0.00410965	8.29849e-09	4.56035e-06	0.0025058	3.31314e-09	1.92963e-06	0.00112466	0.00011	0.000266831	0.000647259	3.91028e-08	2.18991e-05	0.0122588	1.08519e-08	5.68334e-06	0.00297546	1.9415e-09	1.17499e-06	0.000710003	1.62846e-08	8.9784e-06	0.00494837	2.06313e-08	1.14902e-05	0.00640166
Acetanaerobacterium.	1.29458e-08	7.28859e-06	0.00410965	8.29849e-09	4.56035e-06	0.0025058	3.31314e-09	1.92963e-06	0.00112466	0.00011	0.000266831	0.000647259	3.91028e-08	2.18991e-05	0.0122588	1.08519e-08	5.68331e-06	0.00297546	1.94953e-09	1.17594e-06	0.000708731	1.62846e-08	8.9784e-06	0.00494837	2.06313e-08	1.14902e-05	0.00640166
Aneurinibacillus.	1.29458e-08	7.28864e-06	0.00410962	9.6236e-05	0.000233316	0.000565655	3.31314e-09	1.92963e-06	0.00112466	9.09798e-09	5.18743e-06	0.00296112	3.60515e-05	0.000242809	0.00163533	2.96419e-05	0.000117658	0.000467024	1.95755e-09	1.17682e-06	0.000707562	1.62846e-08	8.9784e-06	0.00494837	2.06313e-08	1.14902e-05	0.00640166
Opitutae.unclassified.	1.29458e-08	7.28859e-06	0.00410965	8.29849e-09	4.56035e-06	0.0025058	3.31314e-09	1.92963e-06	0.00112466	5.209e-05	0.000162343	0.000505957	3.91028e-08	2.18991e-05	0.0122588	9.13003e-06	6.13655e-05	0.000412455	0.000153548	0.000242605	0.000383314	1.62846e-08	8.9784e-06	0.00494837	2.06313e-08	1.14902e-05	0.00640166
Rummeliibacillus.	1.29458e-08	7.28859e-06	0.00410965	8.29849e-09	4.56035e-06	0.0025058	3.31314e-09	1.92963e-06	0.00112466	9.09798e-09	5.18743e-06	0.00296112	3.59813e-05	0.000242336	0.00163214	1.08519e-08	5.68337e-06	0.00297542	1.95755e-09	1.17663e-06	0.000707819	1.62846e-08	8.9784e-06	0.00494837	2.06313e-08	1.14902e-05	0.00640166
Alcaligenaceae.unclassified.	3.86199e-05	0.000153544	0.000610456	7.4226e-06	4.99453e-05	0.000336073	3.31314e-09	1.92963e-06	0.00112466	9.09798e-09	5.18743e-06	0.00296112	3.59641e-05	0.000242221	0.00163137	1.08519e-08	5.68334e-06	0.00297545	6.36084e-06	2.52919e-05	0.000100565	4.75114e-05	0.000188564	0.000748379	2.06313e-08	1.14902e-05	0.00640166
Achromobacter.	1.29458e-08	7.28859e-06	0.00410965	7.4226e-06	4.99453e-05	0.000336073	3.31314e-09	1.92963e-06	0.00112466	9.09798e-09	5.18743e-06	0.00296112	3.58719e-05	0.000241599	0.00162719	1.07183e-08	5.66682e-06	0.00299399	1.9687e-06	1.32529e-05	8.92156e-05	1.62846e-08	8.9784e-06	0.00494837	2.06313e-08	1.14902e-05	0.00640166
Peptostreptococcaceae_incertae_sedis.	1.29458e-08	7.28859e-06	0.00410965	8.29849e-09	4.56035e-06	0.0025058	3.31314e-09	1.92963e-06	0.00112466	7.96308e-05	0.000213955	0.000574862	3.91028e-08	2.18991e-05	0.0122588	9.14914e-06	6.14935e-05	0.000413312	2.05382e-09	1.19045e-06	0.00068994	1.62846e-08	8.9784e-06	0.00494837	6.07757e-05	0.000241445	0.000959191
Gp16.unclassified.	1.29458e-08	7.28859e-06	0.00410965	8.29849e-09	4.56035e-06	0.0025058	3.31314e-09	1.92963e-06	0.00112466	9.09798e-09	5.18743e-06	0.00296112	3.57871e-05	0.00024103	0.00162336	5.56864e-05	0.000173456	0.000540295	2.14207e-09	1.20279e-06	0.000674658	1.62846e-08	8.9784e-06	0.00494837	2.06313e-08	1.14902e-05	0.00640166
Acidimicrobiales.unclassified.	1.19436e-05	8.04221e-05	0.00054152	8.29849e-09	4.56035e-06	0.0025058	3.31314e-09	1.92963e-06	0.00112466	9.09798e-09	5.18743e-06	0.00296112	3.57871e-05	0.00024103	0.00162336	2.95372e-05	0.00011723	0.000465274	2.37473e-09	1.23322e-06	0.000639457	1.62846e-08	8.9784e-06	0.00494837	2.06313e-08	1.14902e-05	0.00640166
Burkholderiaceae.unclassified.	1.29458e-08	7.28859e-06	0.00410965	8.29849e-09	4.56035e-06	0.0025058	1.03029e-05	4.1009e-05	0.000163229	9.09798e-09	5.18743e-06	0.00296112	3.57871e-05	0.00024103	0.00162336	1.08519e-08	5.68331e-06	0.00297546	2.0458e-09	1.18976e-06	0.00069082	1.47084e-05	9.87471e-05	0.000662956	2.06313e-08	1.14902e-05	0.00640166
Aquabacterium.	3.86199e-05	0.000153544	0.000610456	4.56467e-05	0.000142134	0.000442576	3.31314e-09	1.92963e-06	0.00112466	9.09798e-09	5.18743e-06	0.00296112	3.57871e-05	0.00024103	0.00162336	1.07183e-08	5.66682e-06	0.00299398	2.15812e-09	1.20431e-06	0.000672811	4.75683e-05	0.00018879	0.000749273	2.06313e-08	1.14902e-05	0.00640166
Polyangiaceae.unclassified.	1.29458e-08	7.28859e-06	0.00410965	8.29849e-09	4.56035e-06	0.0025058	3.31314e-09	1.92963e-06	0.00112466	9.09798e-09	5.18743e-06	0.00296112	3.57871e-05	0.00024103	0.00162336	9.14914e-06	6.14935e-05	0.000413312	1.9687e-06	1.32529e-05	8.92156e-05	1.62846e-08	8.9784e-06	0.00494837	2.06313e-08	1.14902e-05	0.00640166
Spartobacteria_genera_incertae_sedis.unclassified.	1.29458e-08	7.28859e-06	0.00410965	8.29849e-09	4.56035e-06	0.0025058	3.31314e-09	1.92963e-06	0.00112466	9.09798e-09	5.18743e-06	0.00296112	3.57871e-05	0.00024103	0.00162336	9.12768e-06	6.13574e-05	0.000412452	1.9687e-06	1.32529e-05	8.92156e-05	1.62846e-08	8.9784e-06	0.00494837	2.06313e-08	1.14902e-05	0.00640166
Succinatimonas.	1.19423e-05	8.04175e-05	0.000541518	8.29849e-09	4.56035e-06	0.0025058	3.31314e-09	1.92963e-06	0.00112466	9.09798e-09	5.18743e-06	0.00296112	3.91028e-08	2.18991e-05	0.0122588	8.85566e-05	0.000237752	0.000638306	1.96737e-06	1.32483e-05	8.92142e-05	1.46965e-05	9.86638e-05	0.000662372	2.06313e-08	1.14902e-05	0.00640166
Anaerobiospirillum.	1.19436e-05	8.04221e-05	0.00054152	8.29849e-09	4.56035e-06	0.0025058	3.18502e-06	2.15067e-05	0.000145223	1.0663e-08	5.39036e-06	0.00272732	3.91028e-08	2.18991e-05	0.0122588	8.74619e-05	0.000234821	0.000630457	8.23862e-05	0.000146384	0.000260095	1.62846e-08	8.9784e-06	0.00494837	2.06313e-08	1.14902e-05	0.00640166
Verrucomicrobiaceae.unclassified.	1.29458e-08	7.28859e-06	0.00410965	8.29849e-09	4.56035e-06	0.0025058	3.31314e-09	1.92963e-06	0.00112466	8.489e-06	5.73069e-05	0.000386863	3.91028e-08	2.18991e-05	0.0122588	8.70272e-05	0.000233578	0.000626916	5.73032e-05	0.000111233	0.000215919	1.62846e-08	8.9784e-06	0.00494837	2.06313e-08	1.14902e-05	0.00640166
Carnobacterium.	1.29458e-08	7.28859e-06	0.00410965	8.29849e-09	4.56035e-06	0.0025058	3.31314e-09	1.92963e-06	0.00112466	9.09798e-09	5.18743e-06	0.00296112	3.91028e-08	2.18991e-05	0.0122588	8.60514e-05	0.000231039	0.000620314	1.84103e-05	4.94449e-05	0.000132795	1.62846e-08	8.9784e-06	0.00494837	2.06313e-08	1.14902e-05	0.00640166
Facklamia.	1.1961e-05	8.05392e-05	0.000542308	8.29849e-09	4.56035e-06	0.0025058	3.31314e-09	1.92963e-06	0.00112466	9.09798e-09	5.18743e-06	0.00296112	3.91028e-08	2.18991e-05	0.0122588	8.59416e-05	0.000230739	0.000619494	3.29178e-05	7.39705e-05	0.000166221	1.46952e-05	9.86596e-05	0.000662371	2.06313e-08	1.14902e-05	0.00640166
Acidobacteria.unclassified.	1.29458e-08	7.28859e-06	0.00410965	8.29849e-09	4.56035e-06	0.0025058	3.31314e-09	1.92963e-06	0.00112466	9.09798e-09	5.18743e-06	0.00296112	3.91028e-08	2.18991e-05	0.0122588	8.57618e-05	0.000230258	0.00061821	2.14207e-09	1.20275e-06	0.000674702	1.62846e-08	8.9784e-06	0.00494837	2.06313e-08	1.14902e-05	0.00640166
Gp6.unclassified.	1.29458e-08	7.28859e-06	0.00410965	8.29849e-09	4.56035e-06	0.0025058	3.31314e-09	1.92963e-06	0.00112466	9.09798e-09	5.18743e-06	0.00296112	3.91028e-08	2.18991e-05	0.0122588	8.55017e-05	0.000229561	0.00061634	2.06987e-09	1.19232e-06	0.000687584	4.7434e-05	0.000188258	0.000747168	2.06313e-08	1.14902e-05	0.00640166
Streptomyces.	1.29458e-08	7.28859e-06	0.00410965	8.29849e-09	4.56035e-06	0.0025058	3.31314e-09	1.92963e-06	0.00112466	9.09798e-09	5.18743e-06	0.00296112	3.91028e-08	2.18991e-05	0.0122588	8.55017e-05	0.000229561	0.00061634	1.95755e-09	1.1767e-06	0.000707726	1.62846e-08	8.9784e-06	0.00494837	2.06313e-08	1.14902e-05	0.00640166
Tumebacillus.	1.29458e-08	7.28859e-06	0.00410965	8.29849e-09	4.56035e-06	0.0025058	3.31314e-09	1.92963e-06	0.00112466	9.09798e-09	5.18743e-06	0.00296112	3.91028e-08	2.18991e-05	0.0122588	8.55017e-05	0.000229561	0.00061634	1.96557e-09	1.17757e-06	0.000706578	1.46952e-05	9.86596e-05	0.000662371	2.06313e-08	1.14902e-05	0.00640166
Geodermatophilaceae.unclassified.	1.19436e-05	8.04221e-05	0.00054152	8.29849e-09	4.56035e-06	0.0025058	3.31314e-09	1.92963e-06	0.00112466	9.09798e-09	5.18743e-06	0.00296112	3.91028e-08	2.18991e-05	0.0122588	8.53831e-05	0.000229244	0.000615495	1.97167e-06	1.32728e-05	8.93494e-05	1.62846e-08	8.9784e-06	0.00494837	2.06313e-08	1.14902e-05	0.00640166
Rhodocyclaceae.unclassified.	1.29458e-08	7.28859e-06	0.00410965	7.44323e-06	5.00838e-05	0.000337003	3.31314e-09	1.92963e-06	0.00112466	9.09798e-09	5.18743e-06	0.00296112	3.91028e-08	2.18991e-05	0.0122588	8.53237e-05	0.000229085	0.000615068	1.96749e-06	1.32487e-05	8.92143e-05	1.46952e-05	9.86596e-05	0.000662371	2.06313e-08	1.14902e-05	0.00640166
Actinobacillus.	3.88787e-05	0.000154154	0.000611218	8.29849e-09	4.56035e-06	0.0025058	1.94106e-05	6.0582e-05	0.000189081	9.09798e-09	5.18743e-06	0.00296112	3.91028e-08	2.18991e-05	0.0122588	8.52356e-05	0.000228848	0.000614432	1.19682e-05	3.72972e-05	0.000116232	1.46944e-05	9.86566e-05	0.00066237	1.87749e-05	0.000126368	0.000850539
Cystobacteraceae.unclassified.	1.29458e-08	7.28859e-06	0.00410965	8.29849e-09	4.56035e-06	0.0025058	3.31314e-09	1.92963e-06	0.00112466	9.09798e-09	5.18743e-06	0.00296112	3.91028e-08	2.18991e-05	0.0122588	8.50579e-05	0.000228374	0.000613166	2.14207e-09	1.20279e-06	0.000674658	1.62846e-08	8.9784e-06	0.00494837	2.06313e-08	1.14902e-05	0.00640166
Thermomonas.	7.28821e-05	0.000226981	0.000706903	8.29849e-09	4.56035e-06	0.0025058	3.31314e-09	1.9298e-06	0.00112444	9.09798e-09	5.18743e-06	0.00296112	3.91028e-08	2.18991e-05	0.0122588	1.08519e-08	5.68331e-06	0.00297547	2.37473e-09	1.23319e-06	0.000639482	1.47084e-05	9.87471e-05	0.000662956	2.06313e-08	1.14902e-05	0.00640166
Robinsoniella.	7.27722e-05	0.000226645	0.00070587	6.93041e-05	0.000186083	0.000499638	3.17686e-06	2.14515e-05	0.00014485	8.489e-06	5.73069e-05	0.000386863	3.91028e-08	2.18991e-05	0.0122588	1.08519e-08	5.68331e-06	0.00297547	1.19908e-05	3.73421e-05	0.000116292	1.46976e-05	9.86679e-05	0.000662373	1.87749e-05	0.000126368	0.000850539
Puniceicoccaceae.unclassified.	1.29458e-08	7.28859e-06	0.00410965	8.29849e-09	4.56035e-06	0.0025058	3.31314e-09	1.92963e-06	0.00112466	2.76726e-05	0.000110148	0.000438431	3.91028e-08	2.18991e-05	0.0122588	2.95283e-05	0.000117209	0.000465249	0.000135899	0.000220429	0.000357538	1.62846e-08	8.9784e-06	0.00494837	2.06313e-08	1.14902e-05	0.00640166
Hydrogenophilus.	6.92087e-05	0.000219755	0.000697779	8.29849e-09	4.56035e-06	0.0025058	3.31314e-09	1.92963e-06	0.00112466	9.09798e-09	5.18743e-06	0.00296112	3.91028e-08	2.18991e-05	0.0122588	1.08519e-08	5.68331e-06	0.00297546	2.0458e-09	1.18955e-06	0.000691089	1.70262e-05	0.000106508	0.000666261	2.06313e-08	1.14902e-05	0.00640166
Sporobacter.	1.29458e-08	7.28859e-06	0.00410965	8.29849e-09	4.56035e-06	0.0025058	3.31314e-09	1.92963e-06	0.00112466	7.99291e-05	0.000214754	0.000577001	3.91028e-08	2.18991e-05	0.0122588	9.13003e-06	6.13655e-05	0.000412455	1.9687e-06	1.32529e-05	8.92156e-05	1.62846e-08	8.9784e-06	0.00494837	2.06313e-08	1.14902e-05	0.00640166
Hespellia.	3.86192e-05	0.000153542	0.000610453	8.29849e-09	4.56035e-06	0.0025058	3.31314e-09	1.92963e-06	0.00112466	7.98269e-05	0.000214482	0.000576277	3.91028e-08	2.18991e-05	0.0122588	1.08519e-08	5.68331e-06	0.00297546	8.31945e-05	0.000147815	0.000262627	1.62846e-08	8.98032e-06	0.00494612	2.07021e-08	1.14998e-05	0.00639014
Acetivibrio.	1.29458e-08	7.28859e-06	0.00410965	8.29849e-09	4.56035e-06	0.0025058	3.31314e-09	1.92963e-06	0.00112466	7.96308e-05	0.000213955	0.000574862	3.91028e-08	2.18991e-05	0.0122588	1.08519e-08	5.68334e-06	0.00297546	1.98162e-09	1.18012e-06	0.000703222	1.62846e-08	8.9784e-06	0.00494837	2.06313e-08	1.14902e-05	0.00640165
Archaea.unclassified.	1.29458e-08	7.28859e-06	0.00410965	8.29849e-09	4.56035e-06	0.0025058	3.31314e-09	1.92963e-06	0.00112466	9.09798e-09	5.18743e-06	0.00296112	3.91028e-08	2.18991e-05	0.0122588	5.57559e-05	0.000173675	0.000540983	0.000129686	0.000210363	0.000341229	1.62846e-08	8.9784e-06	0.00494837	2.06313e-08	1.14902e-05	0.00640166
Gp4.unclassified.	1.29458e-08	7.28859e-06	0.00410965	8.29849e-09	4.56035e-06	0.0025058	3.31314e-09	1.92963e-06	0.00112466	9.09798e-09	5.18743e-06	0.00296112	3.91028e-08	2.18991e-05	0.0122588	5.61034e-05	0.000174754	0.000544335	1.9687e-06	1.32529e-05	8.92156e-05	4.75304e-05	0.00018864	0.000748677	2.06313e-08	1.14902e-05	0.00640166
Sulfurospirillum.	1.19436e-05	8.04221e-05	0.00054152	8.29849e-09	4.56035e-06	0.0025058	3.32707e-09	1.93103e-06	0.00112288	9.09798e-09	5.18743e-06	0.00296112	3.91028e-08	2.18991e-05	0.0122588	1.08519e-08	5.68334e-06	0.00297545	3.13689e-09	1.32005e-06	0.000555328	4.75219e-05	0.000188606	0.000748544	2.06313e-08	1.14902e-05	0.00640166
Roseomonas.	1.29458e-08	7.28859e-06	0.00410965	7.4226e-06	4.99453e-05	0.000336073	3.31314e-09	1.92963e-06	0.00112466	9.09798e-09	5.18743e-06	0.00296112	3.91028e-08	2.18991e-05	0.0122588	1.08519e-08	5.68331e-06	0.00297546	2.15812e-09	1.20431e-06	0.000672817	4.75184e-05	0.000188592	0.000748488	2.06313e-08	1.14902e-05	0.00640166
Delftia.	3.86199e-05	0.000153544	0.000610456	8.29849e-09	4.56035e-06	0.0025058	3.32707e-09	1.93103e-06	0.00112288	9.09798e-09	5.18743e-06	0.00296112	3.91028e-08	2.18991e-05	0.0122588	1.08519e-08	5.68331e-06	0.00297546	3.11282e-09	1.3174e-06	0.000557594	4.75114e-05	0.000188564	0.000748379	2.06313e-08	1.14902e-05	0.00640166
Eikenella.	1.198e-05	8.06667e-05	0.000543165	8.29849e-09	4.56035e-06	0.0025058	3.31314e-09	1.92963e-06	0.00112466	8.489e-06	5.73069e-05	0.000386863	3.91028e-08	2.18991e-05	0.0122588	1.08519e-08	5.68331e-06	0.00297546	1.95755e-09	1.17691e-06	0.00070745	4.74972e-05	0.000188508	0.000748158	2.06313e-08	1.14902e-05	0.00640166
Lapillicoccus.	1.29458e-08	7.29075e-06	0.00410705	8.29849e-09	4.56035e-06	0.0025058	3.17671e-06	2.1451e-05	0.00014485	9.09798e-09	5.18743e-06	0.00296112	3.91028e-08	2.18991e-05	0.0122588	1.08519e-08	5.68331e-06	0.00297547	1.98162e-09	1.18006e-06	0.000703315	4.74762e-05	0.000188425	0.000747827	2.06313e-08	1.14902e-05	0.00640166
Blastococcus.	1.19436e-05	8.04221e-05	0.00054152	8.29849e-09	4.56035e-06	0.0025058	3.31314e-09	1.92963e-06	0.00112466	9.09798e-09	5.18743e-06	0.00296112	3.91028e-08	2.18991e-05	0.0122588	5.57242e-05	0.000173575	0.000540668	2.37473e-09	1.23289e-06	0.000639814	4.7434e-05	0.000188258	0.000747168	2.06313e-08	1.14902e-05	0.00640166
Tetrasphaera.	1.29458e-08	7.28859e-06	0.00410965	8.29849e-09	4.56035e-06	0.0025058	3.31314e-09	1.92963e-06	0.00112466	9.09798e-09	5.18743e-06	0.00296112	3.91028e-08	2.18991e-05	0.0122588	9.13003e-06	6.13655e-05	0.000412455	1.9415e-09	1.175e-06	0.00070998	4.7434e-05	0.000188258	0.000747168	2.06313e-08	1.14902e-05	0.00640166
Nocardia.	1.29458e-08	7.28859e-06	0.00410965	8.29849e-09	4.56035e-06	0.0025058	3.31314e-09	1.92963e-06	0.00112466	9.09798e-09	5.18743e-06	0.00296112	3.91028e-08	2.18991e-05	0.0122588	9.14914e-06	6.14935e-05	0.000413312	1.9687e-06	1.32529e-05	8.92156e-05	4.7434e-05	0.000188258	0.000747168	2.06313e-08	1.14902e-05	0.00640166
Sphingobacteriales.unclassified.	1.19436e-05	8.04221e-05	0.00054152	8.29849e-09	4.56035e-06	0.0025058	3.31314e-09	1.92963e-06	0.00112466	9.09798e-09	5.18743e-06	0.00296112	3.91028e-08	2.18991e-05	0.0122588	5.56081e-05	0.000173214	0.000539549	9.19587e-05	0.000159772	0.000277594	4.7434e-05	0.000188258	0.000747168	2.06313e-08	1.14902e-05	0.00640166
Thermus.	1.19436e-05	8.04221e-05	0.00054152	8.29849e-09	4.56035e-06	0.0025058	3.31314e-09	1.92963e-06	0.00112466	9.09798e-09	5.18743e-06	0.00296112	3.91028e-08	2.18991e-05	0.0122588	9.00561e-06	6.09981e-05	0.00041316	2.00569e-09	1.18369e-06	0.000698588	4.7434e-05	0.000188258	0.000747168	2.06313e-08	1.14902e-05	0.00640166
Nevskia.	1.19698e-05	8.0598e-05	0.000542703	8.29849e-09	4.56035e-06	0.0025058	3.31314e-09	1.92963e-06	0.00112466	9.09798e-09	5.18743e-06	0.00296112	3.91028e-08	2.18991e-05	0.0122588	1.08519e-08	5.68331e-06	0.00297547	2.00569e-09	1.18368e-06	0.000698591	4.7434e-05	0.000188258	0.000747168	2.06313e-08	1.14902e-05	0.00640166
Luteimonas.	3.86199e-05	0.000153544	0.000610456	8.29849e-09	4.56035e-06	0.0025058	3.31314e-09	1.92963e-06	0.00112466	9.09798e-09	5.18743e-06	0.00296112	3.91028e-08	2.18991e-05	0.0122588	1.08519e-08	5.68331e-06	0.00297546	2.37473e-09	1.23322e-06	0.000639457	4.7434e-05	0.000188258	0.000747168	2.06313e-08	1.14902e-05	0.00640166
Sphingobium.	1.19437e-05	8.04222e-05	0.00054152	8.29849e-09	4.56035e-06	0.0025058	3.17686e-06	2.14515e-05	0.00014485	9.09798e-09	5.18743e-06	0.00296112	3.91028e-08	2.18991e-05	0.0122588	2.95283e-05	0.000117209	0.000465249	1.9687e-06	1.32529e-05	8.92156e-05	4.7434e-05	0.000188258	0.000747167	2.06313e-08	1.14902e-05	0.00640166
Spirochaetales.unclassified.	1.51034e-08	7.56813e-06	0.00379214	6.972e-05	0.000187304	0.000503195	4.06487e-09	2.02705e-06	0.00101191	9.09798e-09	5.18743e-06	0.00296112	3.91028e-08	2.18991e-05	0.0122588	9.12977e-06	6.13646e-05	0.000412455	1.20528e-05	3.75604e-05	0.000117051	1.62846e-08	8.9784e-06	0.00494837	2.06313e-08	1.14902e-05	0.00640166
Ruminobacter.	1.19436e-05	8.04221e-05	0.00054152	6.95223e-05	0.000186668	0.000501204	8.11461e-05	0.000163917	0.000331116	9.09798e-09	5.18743e-06	0.00296112	3.91028e-08	2.18991e-05	0.0122588	1.08519e-08	5.68331e-06	0.00297546	2.06185e-09	1.19114e-06	0.000689074	1.62846e-08	8.9784e-06	0.00494837	2.06313e-08	1.14902e-05	0.00640166
Methanobacteriales.unclassified.	1.29458e-08	7.28859e-06	0.00410965	8.29849e-09	4.56035e-06	0.0025058	3.31314e-09	1.92963e-06	0.00112466	9.09798e-09	5.18743e-06	0.00296112	3.91028e-08	2.18991e-05	0.0122588	1.08519e-08	5.68334e-06	0.00297546	0.000110329	0.00018461	0.000308902	1.62846e-08	8.9784e-06	0.00494837	2.06313e-08	1.14902e-05	0.00640166
Syntrophomonadaceae.unclassified.	1.29458e-08	7.28859e-06	0.00410965	8.29849e-09	4.56035e-06	0.0025058	3.31314e-09	1.92963e-06	0.00112466	9.09798e-09	5.18743e-06	0.00296112	3.91028e-08	2.18991e-05	0.0122588	1.08519e-08	5.68334e-06	0.00297546	0.000103979	0.000177096	0.000301628	1.62846e-08	8.9784e-06	0.00494837	2.06313e-08	1.14902e-05	0.00640166
Streptomycetaceae.unclassified.	1.29458e-08	7.28859e-06	0.00410965	8.29849e-09	4.56035e-06	0.0025058	3.31314e-09	1.92963e-06	0.00112466	9.09798e-09	5.18743e-06	0.00296112	3.91028e-08	2.18991e-05	0.0122588	5.64644e-05	0.000175878	0.000547835	1.20088e-05	3.7398e-05	0.000116466	1.62846e-08	8.9784e-06	0.00494837	2.06313e-08	1.14902e-05	0.00640166
Helcobacillus.	1.29458e-08	7.28859e-06	0.00410965	8.29849e-09	4.56035e-06	0.0025058	3.31314e-09	1.92963e-06	0.00112466	9.09798e-09	5.18743e-06	0.00296112	3.91028e-08	2.18991e-05	0.0122588	5.61996e-05	0.000175054	0.000545268	2.15812e-09	1.20431e-06	0.000672815	1.47149e-05	9.87909e-05	0.000663249	2.06313e-08	1.14902e-05	0.00640166
Tropheryma.	1.29458e-08	7.28859e-06	0.00410965	8.29849e-09	4.56035e-06	0.0025058	3.31314e-09	1.92963e-06	0.00112466	9.09798e-09	5.18743e-06	0.00296112	3.91028e-08	2.18991e-05	0.0122588	5.61907e-05	0.000175026	0.000545181	1.84403e-05	4.95254e-05	0.000133011	1.62846e-08	8.9784e-06	0.00494837	2.06313e-08	1.14902e-05	0.00640166
Hydrogenophaga.	1.29458e-08	7.28859e-06	0.00410965	8.29849e-09	4.56035e-06	0.0025058	3.31314e-09	1.92963e-06	0.00112466	9.09798e-09	5.18743e-06	0.00296112	3.91028e-08	2.18991e-05	0.0122588	5.61699e-05	0.000174963	0.000544989	6.38569e-06	2.53905e-05	0.000100957	1.62846e-08	8.9784e-06	0.00494837	2.06313e-08	1.14902e-05	0.00640166
Novosphingobium.	1.29458e-08	7.28859e-06	0.00410965	7.4226e-06	4.99453e-05	0.000336073	3.31314e-09	1.92963e-06	0.00112466	9.09798e-09	5.18743e-06	0.00296112	3.91028e-08	2.18991e-05	0.0122588	5.63142e-05	0.000174506	0.000540757	1.9687e-06	1.32529e-05	8.92156e-05	1.62846e-08	8.9784e-06	0.00494837	2.06313e-08	1.14902e-05	0.00640166
Bulleidia.	1.29458e-08	7.28859e-06	0.00410965	2.39799e-05	9.53176e-05	0.000378878	3.31314e-09	1.92963e-06	0.00112466	9.09798e-09	5.18743e-06	0.00296112	3.91028e-08	2.18991e-05	0.0122588	5.59886e-05	0.000174397	0.000543224	7.45762e-05	0.000135973	0.000247918	1.62846e-08	8.9784e-06	0.00494837	2.06313e-08	1.14902e-05	0.00640166
Arcanobacterium.	1.29458e-08	7.28859e-06	0.00410965	8.29849e-09	4.56035e-06	0.0025058	3.31314e-09	1.92963e-06	0.00112466	9.09798e-09	5.18743e-06	0.00296112	3.91028e-08	2.18991e-05	0.0122588	5.59796e-05	0.00017437	0.000543143	1.8705e-05	5.01474e-05	0.000134443	1.62846e-08	8.9784e-06	0.00494837	2.06313e-08	1.14902e-05	0.00640166
Mannheimia.	1.29458e-08	7.28859e-06	0.00410965	8.29849e-09	4.56035e-06	0.0025058	3.31314e-09	1.92963e-06	0.00112466	9.09798e-09	5.18743e-06	0.00296112	3.91028e-08	2.18991e-05	0.0122588	5.59714e-05	0.000174346	0.000543074	5.75702e-05	0.000111761	0.000216961	1.62846e-08	8.9784e-06	0.00494837	2.06313e-08	1.14902e-05	0.00640166
Nonomuraea.	1.29458e-08	7.28859e-06	0.00410965	8.29849e-09	4.56035e-06	0.0025058	3.31314e-09	1.92963e-06	0.00112466	9.09798e-09	5.18743e-06	0.00296112	3.91028e-08	2.18991e-05	0.0122588	5.58603e-05	0.000173998	0.00054198	6.36085e-06	2.52919e-05	0.000100565	1.62846e-08	8.9784e-06	0.00494837	2.06313e-08	1.14902e-05	0.00640166
Terrabacter.	1.29458e-08	7.28859e-06	0.00410965	8.29849e-09	4.56035e-06	0.0025058	3.31314e-09	1.92963e-06	0.00112466	9.09798e-09	5.18743e-06	0.00296112	3.91028e-08	2.18991e-05	0.0122588	5.58351e-05	0.00017392	0.000541743	2.14207e-09	1.20279e-06	0.000674656	1.62846e-08	8.9784e-06	0.00494837	2.06313e-08	1.14902e-05	0.00640166
Streptosporangiaceae.unclassified.	1.29458e-08	7.28859e-06	0.00410965	8.29849e-09	4.56035e-06	0.0025058	3.31314e-09	1.92963e-06	0.00112466	9.09798e-09	5.18743e-06	0.00296112	3.91028e-08	2.18991e-05	0.0122588	5.57533e-05	0.000173666	0.000540951	1.9687e-06	1.32529e-05	8.92156e-05	1.62846e-08	8.9784e-06	0.00494837	2.06313e-08	1.14902e-05	0.00640166
Actinomadura.	1.29458e-08	7.28859e-06	0.00410965	8.29849e-09	4.56035e-06	0.0025058	3.31314e-09	1.92963e-06	0.00112466	9.09798e-09	5.18743e-06	0.00296112	3.91028e-08	2.18991e-05	0.0122588	5.57533e-05	0.000173666	0.000540951	1.9687e-06	1.32529e-05	8.92156e-05	1.62846e-08	8.9784e-06	0.00494837	2.06313e-08	1.14902e-05	0.00640166
Xanthobacteraceae.unclassified.	1.29458e-08	7.28859e-06	0.00410965	8.29849e-09	4.56035e-06	0.0025058	3.31314e-09	1.92963e-06	0.00112466	9.09798e-09	5.18743e-06	0.00296112	3.91028e-08	2.18991e-05	0.0122588	5.56964e-05	0.00017349	0.000540406	1.9687e-06	1.32529e-05	8.92156e-05	1.62846e-08	8.9784e-06	0.00494837	2.06313e-08	1.14902e-05	0.00640166
Thermoactinomycetaceae_1.unclassified.	1.29458e-08	7.28859e-06	0.00410965	8.29849e-09	4.56035e-06	0.0025058	3.31314e-09	1.92963e-06	0.00112466	9.09798e-09	5.18743e-06	0.00296112	3.91028e-08	2.18991e-05	0.0122588	5.56964e-05	0.00017349	0.000540406	1.9687e-06	1.32529e-05	8.92156e-05	1.62846e-08	8.9784e-06	0.00494837	2.06313e-08	1.14902e-05	0.00640166
Rhodospirillales.unclassified.	1.29458e-08	7.28859e-06	0.00410965	8.29849e-09	4.56035e-06	0.0025058	3.31314e-09	1.92963e-06	0.00112466	9.09798e-09	5.18743e-06	0.00296112	3.91028e-08	2.18991e-05	0.0122588	5.56272e-05	0.000173273	0.00053973	1.9687e-06	1.32529e-05	8.92156e-05	1.62846e-08	8.9784e-06	0.00494837	2.06313e-08	1.14902e-05	0.00640166
Sphingobacteriaceae.unclassified.	1.29458e-08	7.28859e-06	0.00410965	8.29849e-09	4.56035e-06	0.0025058	3.31314e-09	1.92963e-06	0.00112466	9.09798e-09	5.18743e-06	0.00296112	3.91028e-08	2.18991e-05	0.0122588	5.55115e-05	0.000172914	0.000538615	1.83857e-05	4.93764e-05	0.000132605	1.46952e-05	9.86596e-05	0.000662371	2.06313e-08	1.14902e-05	0.00640166
Planctomyces.	1.29458e-08	7.28859e-06	0.00410965	8.29849e-09	4.56035e-06	0.0025058	3.31314e-09	1.92963e-06	0.00112466	9.09798e-09	5.18743e-06	0.00296112	3.91028e-08	2.18991e-05	0.0122588	5.53963e-05	0.000172556	0.000537504	2.14207e-09	1.20279e-06	0.000674658	1.62846e-08	8.9784e-06	0.00494837	2.06313e-08	1.14902e-05	0.00640166
Sporacetigenium.	1.29458e-08	7.28859e-06	0.00410965	8.29849e-09	4.56035e-06	0.0025058	3.31314e-09	1.92963e-06	0.00112466	9.09798e-09	5.18743e-06	0.00296112	3.91028e-08	2.18991e-05	0.0122588	5.53963e-05	0.000172556	0.000537504	2.14207e-09	1.20279e-06	0.000674656	1.62846e-08	8.9784e-06	0.00494837	2.06313e-08	1.14902e-05	0.00640166
Arsenicicoccus.	1.19436e-05	8.04221e-05	0.00054152	8.29849e-09	4.56035e-06	0.0025058	3.31314e-09	1.92963e-06	0.00112466	9.09798e-09	5.18743e-06	0.00296112	3.91028e-08	2.18991e-05	0.0122588	5.53796e-05	0.000172523	0.00053746	1.19298e-08	1.88164e-06	0.000296701	1.62846e-08	8.9784e-06	0.00494837	2.06313e-08	1.14902e-05	0.00640166
Lentisphaeria.unclassified.	1.29458e-08	7.28859e-06	0.00410965	8.29849e-09	4.56035e-06	0.0025058	3.31314e-09	1.92963e-06	0.00112466	5.25153e-05	0.000163667	0.00051008	3.91028e-08	2.18991e-05	0.0122588	1.08519e-08	5.68334e-06	0.00297546	6.36085e-06	2.52919e-05	0.000100565	1.62846e-08	8.9784e-06	0.00494837	2.06313e-08	1.14902e-05	0.00640166
Synergistaceae.unclassified.	3.87779e-05	0.000154174	0.00061297	2.40161e-05	9.54613e-05	0.000379448	3.31314e-09	1.92963e-06	0.00112466	5.20922e-05	0.000162347	0.000505963	3.91028e-08	2.18991e-05	0.0122588	1.08519e-08	5.68331e-06	0.00297546	2.17416e-09	1.20691e-06	0.000669692	1.62846e-08	8.98234e-06	0.00494369	1.87724e-05	0.000126359	0.000850536
Rikenella.	1.29458e-08	7.28859e-06	0.00410965	8.29849e-09	4.56035e-06	0.0025058	3.31314e-09	1.92963e-06	0.00112466	5.209e-05	0.000162343	0.000505957	3.91028e-08	2.18991e-05	0.0122588	9.18435e-06	6.17295e-05	0.000414895	1.9687e-06	1.32529e-05	8.92156e-05	1.62846e-08	8.9784e-06	0.00494837	2.06313e-08	1.14902e-05	0.00640166
Syntrophococcus.	1.29458e-08	7.28859e-06	0.00410965	7.4226e-06	4.99453e-05	0.000336073	3.31314e-09	1.92963e-06	0.00112466	5.20249e-05	0.000162141	0.000505327	3.91028e-08	2.18991e-05	0.0122588	2.95901e-05	0.000117453	0.000466214	1.95755e-09	1.17738e-06	0.000706834	1.62846e-08	8.9784e-06	0.00494837	2.06313e-08	1.14902e-05	0.00640165
Ethanoligenens.	1.29458e-08	7.28859e-06	0.00410965	8.29849e-09	4.56035e-06	0.0025058	3.31314e-09	1.92963e-06	0.00112466	5.20249e-05	0.000162141	0.000505327	3.91028e-08	2.18991e-05	0.0122588	1.08519e-08	5.68334e-06	0.00297546	1.94953e-09	1.17597e-06	0.000708705	1.62846e-08	8.9784e-06	0.00494837	2.06313e-08	1.14902e-05	0.00640166
Tannerella.	1.29458e-08	7.28859e-06	0.00410965	8.29849e-09	4.56035e-06	0.0025058	3.31314e-09	1.92963e-06	0.00112466	5.18954e-05	0.000161738	0.000504077	3.91028e-08	2.18991e-05	0.0122588	1.08519e-08	5.68334e-06	0.00297546	1.20698e-05	3.75878e-05	0.000117056	1.62846e-08	8.9784e-06	0.00494837	2.06313e-08	1.14902e-05	0.00640166
Flavobacteriales.unclassified.	1.29458e-08	7.28859e-06	0.00410965	8.29849e-09	4.56035e-06	0.0025058	3.31314e-09	1.92963e-06	0.00112466	5.18954e-05	0.000161738	0.000504077	3.91028e-08	2.18991e-05	0.0122588	9.15874e-06	6.15578e-05	0.000413743	1.20088e-05	3.7398e-05	0.000116466	1.62846e-08	8.9784e-06	0.00494837	2.06313e-08	1.14902e-05	0.00640166
Simonsiella.	1.29458e-08	7.28859e-06	0.00410965	8.29849e-09	4.56035e-06	0.0025058	3.31314e-09	1.92963e-06	0.00112466	5.18954e-05	0.000161738	0.000504077	3.91028e-08	2.18991e-05	0.0122588	1.08519e-08	5.68334e-06	0.00297546	1.94953e-09	1.17595e-06	0.000708723	1.62846e-08	8.9784e-06	0.00494837	2.06313e-08	1.14902e-05	0.00640166
Acetobacter.	3.9245e-05	0.000155363	0.000615053	8.29849e-09	4.56035e-06	0.0025058	1.01993e-05	4.07646e-05	0.000162928	9.09798e-09	5.18743e-06	0.00296112	3.91028e-08	2.18991e-05	0.0122588	9.04119e-06	6.12284e-05	0.000414649	2.37473e-09	1.23319e-06	0.000639482	1.46952e-05	9.86596e-05	0.000662371	2.06313e-08	1.14902e-05	0.00640166
Ornithinimicrobium.	3.88136e-05	0.000154315	0.000613521	7.43953e-06	5.00588e-05	0.000336834	3.31314e-09	1.92963e-06	0.00112466	9.09798e-09	5.18743e-06	0.00296112	7.55185e-08	2.577e-05	0.00879741	1.08519e-08	5.68331e-06	0.00297546	2.37473e-09	1.23314e-06	0.000639544	1.46957e-05	9.86613e-05	0.000662371	2.06313e-08	1.14902e-05	0.00640166
Cyanobacteria.unclassified.	3.87233e-05	0.000153954	0.000612085	8.29849e-09	4.56035e-06	0.0025058	3.31314e-09	1.92963e-06	0.00112466	9.09798e-09	5.18743e-06	0.00296112	3.91028e-08	2.18991e-05	0.0122588	2.96802e-05	0.00011781	0.000467627	1.96518e-06	1.32408e-05	8.92118e-05	1.46952e-05	9.86596e-05	0.000662371	2.06313e-08	1.14902e-05	0.00640166
Asteroleplasma.	1.29458e-08	7.28859e-06	0.00410965	4.53108e-05	0.000141089	0.000439326	3.1813e-06	2.14816e-05	0.000145053	8.5992e-06	5.80522e-05	0.000391904	3.91028e-08	2.18991e-05	0.0122588	1.08519e-08	5.68331e-06	0.00297546	1.97547e-06	1.32984e-05	8.95219e-05	1.62846e-08	8.9784e-06	0.00494837	2.06313e-08	1.14902e-05	0.00640166
Spirochaetaceae.unclassified.	1.29458e-08	7.28859e-06	0.00410965	4.52537e-05	0.000140912	0.000438774	1.03174e-05	4.10664e-05	0.000163458	9.09798e-09	5.18743e-06	0.00296112	3.91028e-08	2.18991e-05	0.0122588	9.12977e-06	6.13646e-05	0.000412455	2.56579e-05	6.22782e-05	0.000151165	1.62846e-08	8.9784e-06	0.00494837	2.06313e-08	1.14902e-05	0.00640166
Coriobacterium.	1.19698e-05	8.0598e-05	0.000542703	8.29849e-09	4.56035e-06	0.0025058	3.31314e-09	1.92963e-06	0.00112466	9.09798e-09	5.18743e-06	0.00296112	3.91028e-08	2.18991e-05	0.0122588	1.08519e-08	5.68334e-06	0.00297546	2.00569e-09	1.18368e-06	0.000698591	1.62846e-08	8.9784e-06	0.00494837	1.87749e-05	0.000126368	0.000850539
Allobaculum.	1.29458e-08	7.28859e-06	0.00410965	8.29849e-09	4.56035e-06	0.0025058	3.31314e-09	1.92963e-06	0.00112466	9.09798e-09	5.18779e-06	0.00296068	3.91028e-08	2.18991e-05	0.0122588	9.17978e-06	6.16989e-05	0.000414689	1.83828e-05	4.93712e-05	0.000132598	1.62846e-08	8.9784e-06	0.00494837	1.87749e-05	0.000126368	0.000850539
Papillibacter.	1.29458e-08	7.28859e-06	0.00410965	8.29849e-09	4.56035e-06	0.0025058	3.31314e-09	1.92963e-06	0.00112466	9.09798e-09	5.18743e-06	0.00296112	3.91028e-08	2.18991e-05	0.0122588	1.08519e-08	5.68334e-06	0.00297546	6.59306e-05	0.000123731	0.000232205	1.62846e-08	8.9784e-06	0.00494837	2.06313e-08	1.14902e-05	0.00640166
Chromatiales.unclassified.	1.29458e-08	7.28859e-06	0.00410965	8.29849e-09	4.56035e-06	0.0025058	3.31314e-09	1.92963e-06	0.00112466	9.09798e-09	5.18743e-06	0.00296112	3.91028e-08	2.18991e-05	0.0122588	1.08519e-08	5.68334e-06	0.00297546	6.52712e-05	0.000122496	0.00022989	1.62846e-08	8.9784e-06	0.00494837	2.06313e-08	1.14902e-05	0.00640166
Helcococcus.	1.29458e-08	7.28859e-06	0.00410965	2.39799e-05	9.53176e-05	0.000378878	3.31314e-09	1.92963e-06	0.00112466	9.09798e-09	5.18743e-06	0.00296112	3.91028e-08	2.18991e-05	0.0122588	2.9841e-05	0.000118446	0.000470142	1.85244e-05	4.9748e-05	0.0001336	1.62846e-08	8.9784e-06	0.00494837	2.06313e-08	1.14902e-05	0.00640166
Gp7.unclassified.	1.29458e-08	7.28859e-06	0.00410965	8.29849e-09	4.56035e-06	0.0025058	3.31314e-09	1.92963e-06	0.00112466	9.09798e-09	5.18743e-06	0.00296112	3.91028e-08	2.18991e-05	0.0122588	2.9772e-05	0.000118173	0.000469059	2.14207e-09	1.20276e-06	0.000674696	1.62846e-08	8.9784e-06	0.00494837	2.06313e-08	1.14902e-05	0.00640166
Cardiobacteriaceae.unclassified.	1.29458e-08	7.28859e-06	0.00410965	8.29849e-09	4.56035e-06	0.0025058	3.31314e-09	1.92963e-06	0.00112466	9.09798e-09	5.18743e-06	0.00296112	3.91028e-08	2.18991e-05	0.0122588	2.97562e-05	0.000118111	0.000468813	1.19218e-08	1.88114e-06	0.000296821	1.62846e-08	8.9784e-06	0.00494837	2.06313e-08	1.14902e-05	0.00640166
Dermacoccus.	1.29458e-08	7.28859e-06	0.00410965	8.29849e-09	4.56035e-06	0.0025058	3.31314e-09	1.92963e-06	0.00112466	9.09798e-09	5.18743e-06	0.00296112	3.91028e-08	2.18991e-05	0.0122588	2.97042e-05	0.000117904	0.000467996	6.36085e-06	2.52919e-05	0.000100565	1.46952e-05	9.86596e-05	0.000662371	2.06313e-08	1.14902e-05	0.00640166
Aeromicrobium.	1.29458e-08	7.28859e-06	0.00410965	7.42269e-06	4.99456e-05	0.000336073	3.31314e-09	1.92963e-06	0.00112466	9.09798e-09	5.18743e-06	0.00296112	7.54259e-08	2.57683e-05	0.00879846	2.97042e-05	0.000117904	0.000467996	2.14207e-09	1.20278e-06	0.000674675	1.62846e-08	8.9784e-06	0.00494837	2.06313e-08	1.14902e-05	0.00640166
Psychrobacter.	1.29458e-08	7.28859e-06	0.00410965	8.29849e-09	4.56035e-06	0.0025058	3.31314e-09	1.92963e-06	0.00112466	9.09798e-09	5.18743e-06	0.00296112	3.91028e-08	2.18991e-05	0.0122588	2.96833e-05	0.000117822	0.00046767	1.9687e-06	1.32529e-05	8.92156e-05	1.62846e-08	8.9784e-06	0.00494837	2.06313e-08	1.14902e-05	0.00640166
Gemmatimonas.	1.29458e-08	7.28859e-06	0.00410965	8.29849e-09	4.56035e-06	0.0025058	3.31314e-09	1.92963e-06	0.00112466	9.09798e-09	5.18743e-06	0.00296112	3.91028e-08	2.18991e-05	0.0122588	2.96574e-05	0.00011772	0.000467268	2.14207e-09	1.20279e-06	0.000674656	1.62846e-08	8.9784e-06	0.00494837	2.06313e-08	1.14902e-05	0.00640166
Planococcaceae_incertae_sedis.	1.19436e-05	8.04221e-05	0.00054152	7.4226e-06	4.99453e-05	0.000336073	3.31314e-09	1.92963e-06	0.00112466	8.489e-06	5.73069e-05	0.000386863	3.91028e-08	2.18991e-05	0.0122588	2.96574e-05	0.00011772	0.000467268	2.17416e-09	1.2069e-06	0.000669696	1.46952e-05	9.86596e-05	0.000662371	2.06313e-08	1.14902e-05	0.00640166
Cohnella.	1.29458e-08	7.28859e-06	0.00410965	8.29849e-09	4.56035e-06	0.0025058	3.31314e-09	1.92963e-06	0.00112466	9.09798e-09	5.18743e-06	0.00296112	3.91028e-08	2.18991e-05	0.0122588	2.96419e-05	0.000117658	0.000467024	2.14207e-09	1.20279e-06	0.000674658	1.62846e-08	8.9784e-06	0.00494837	2.06313e-08	1.14902e-05	0.00640166
Lysobacter.	1.19443e-05	8.04244e-05	0.000541521	8.29849e-09	4.56035e-06	0.0025058	3.31314e-09	1.92963e-06	0.00112466	9.09798e-09	5.18743e-06	0.00296112	3.91028e-08	2.18991e-05	0.0122588	2.95914e-05	0.000117457	0.000466217	1.19908e-05	3.73421e-05	0.000116292	1.47182e-05	9.88166e-05	0.000663444	2.06313e-08	1.14902e-05	0.00640166
Nocardiopsis.	1.29458e-08	7.28859e-06	0.00410965	8.29849e-09	4.56035e-06	0.0025058	3.31314e-09	1.92963e-06	0.00112466	9.09798e-09	5.18743e-06	0.00296112	3.91028e-08	2.18991e-05	0.0122588	2.95901e-05	0.000117453	0.000466214	6.36005e-06	2.529e-05	0.000100563	1.62846e-08	8.9784e-06	0.00494837	2.06313e-08	1.14902e-05	0.00640166
Pseudonocardia.	1.29458e-08	7.28859e-06	0.00410965	8.29849e-09	4.56035e-06	0.0025058	3.31314e-09	1.92963e-06	0.00112466	9.09798e-09	5.18743e-06	0.00296112	3.91028e-08	2.18991e-05	0.0122588	2.95901e-05	0.000117453	0.000466214	1.9687e-06	1.32529e-05	8.92156e-05	1.62846e-08	8.9784e-06	0.00494837	2.06313e-08	1.14902e-05	0.00640166
Actinoallomurus.	1.29458e-08	7.28859e-06	0.00410965	8.29849e-09	4.56035e-06	0.0025058	3.31314e-09	1.92963e-06	0.00112466	9.09798e-09	5.18743e-06	0.00296112	3.91028e-08	2.18991e-05	0.0122588	2.95901e-05	0.000117453	0.000466214	1.95755e-09	1.17674e-06	0.000707676	1.62846e-08	8.9784e-06	0.00494837	2.06313e-08	1.14902e-05	0.00640166
Thermomonosporaceae.unclassified.	1.29458e-08	7.28859e-06	0.00410965	8.29849e-09	4.56035e-06	0.0025058	3.31314e-09	1.92963e-06	0.00112466	9.09798e-09	5.18743e-06	0.00296112	3.91028e-08	2.18991e-05	0.0122588	2.95901e-05	0.000117453	0.000466214	1.94953e-09	1.17552e-06	0.0007093	1.62846e-08	8.9784e-06	0.00494837	2.06313e-08	1.14902e-05	0.00640166
Enterorhabdus.	1.29458e-08	7.28859e-06	0.00410965	8.29849e-09	4.56035e-06	0.0025058	3.31314e-09	1.92963e-06	0.00112466	9.09798e-09	5.18743e-06	0.00296112	3.91028e-08	2.18991e-05	0.0122588	2.95901e-05	0.000117453	0.000466214	4.09776e-05	8.6799e-05	0.000183858	1.62846e-08	8.9784e-06	0.00494837	2.06313e-08	1.14902e-05	0.00640166
Nitrospira.	1.19698e-05	8.0598e-05	0.000542703	8.29849e-09	4.56035e-06	0.0025058	3.31314e-09	1.92963e-06	0.00112466	9.09798e-09	5.18743e-06	0.00296112	3.91028e-08	2.18991e-05	0.0122588	2.95901e-05	0.000117453	0.000466214	2.37473e-09	1.23285e-06	0.000639853	1.46952e-05	9.86596e-05	0.000662371	2.06313e-08	1.14902e-05	0.00640166
Zavarzinella.	1.29458e-08	7.28859e-06	0.00410965	8.29849e-09	4.56035e-06	0.0025058	3.31314e-09	1.92963e-06	0.00112466	9.09798e-09	5.18743e-06	0.00296112	3.91028e-08	2.18991e-05	0.0122588	2.95901e-05	0.000117453	0.000466214	1.94953e-09	1.17543e-06	0.00070941	1.62846e-08	8.9784e-06	0.00494837	2.06313e-08	1.14902e-05	0.00640166
Rubellimicrobium.	1.19436e-05	8.04221e-05	0.00054152	8.29849e-09	4.56035e-06	0.0025058	3.31314e-09	1.92963e-06	0.00112466	9.09798e-09	5.18743e-06	0.00296112	3.91028e-08	2.18991e-05	0.0122588	2.95901e-05	0.000117453	0.000466214	1.9687e-06	1.32529e-05	8.92156e-05	1.62846e-08	8.9784e-06	0.00494837	2.06313e-08	1.14902e-05	0.00640166
Gallibacterium.	1.29458e-08	7.28859e-06	0.00410965	8.29849e-09	4.56035e-06	0.0025058	3.31314e-09	1.92963e-06	0.00112466	9.09798e-09	5.18743e-06	0.00296112	3.91028e-08	2.18991e-05	0.0122588	2.95901e-05	0.000117453	0.000466214	6.36085e-06	2.52919e-05	0.000100565	1.62846e-08	8.9784e-06	0.00494837	2.06313e-08	1.14902e-05	0.00640166
Aerococcus.	1.39995e-08	7.42909e-06	0.00394421	8.29849e-09	4.56035e-06	0.0025058	3.31314e-09	1.92963e-06	0.00112466	8.52082e-06	5.75218e-05	0.000388315	3.91028e-08	2.18991e-05	0.0122588	2.95901e-05	0.000117453	0.000466214	4.11751e-05	8.72165e-05	0.000184741	1.46485e-05	9.84988e-05	0.000662319	2.06313e-08	1.14902e-05	0.00640166
Peredibacter.	1.29458e-08	7.28859e-06	0.00410965	8.29849e-09	4.56035e-06	0.0025058	3.31314e-09	1.92963e-06	0.00112466	9.09798e-09	5.18743e-06	0.00296112	3.91028e-08	2.18991e-05	0.0122588	2.95901e-05	0.000117453	0.000466213	1.19298e-08	1.88138e-06	0.000296763	1.62846e-08	8.9784e-06	0.00494837	2.06313e-08	1.14902e-05	0.00640166
Marmoricola.	1.19436e-05	8.04221e-05	0.00054152	8.29849e-09	4.56035e-06	0.0025058	3.17686e-06	2.14515e-05	0.00014485	9.09798e-09	5.18743e-06	0.00296112	3.91028e-08	2.18991e-05	0.0122588	2.95283e-05	0.000117209	0.000465249	2.06185e-09	1.19114e-06	0.000689068	1.62846e-08	8.9784e-06	0.00494837	2.06313e-08	1.14902e-05	0.00640166
Pedobacter.	1.19436e-05	8.04221e-05	0.00054152	8.29849e-09	4.56035e-06	0.0025058	3.31314e-09	1.92963e-06	0.00112466	9.09798e-09	5.18743e-06	0.00296112	3.91028e-08	2.18991e-05	0.0122588	2.95283e-05	0.000117209	0.000465249	2.14207e-09	1.20283e-06	0.000674617	1.47084e-05	9.87471e-05	0.000662956	2.06313e-08	1.14902e-05	0.00640166
Terribacillus.	1.29458e-08	7.28859e-06	0.00410965	8.29849e-09	4.56035e-06	0.0025058	3.31314e-09	1.92963e-06	0.00112466	9.09798e-09	5.18743e-06	0.00296112	3.91028e-08	2.18991e-05	0.0122588	2.95283e-05	0.000117209	0.000465249	6.36085e-06	2.52919e-05	0.000100565	1.62846e-08	8.9784e-06	0.00494837	2.06313e-08	1.14902e-05	0.00640166
Shimazuella.	1.29458e-08	7.28859e-06	0.00410965	8.29849e-09	4.56035e-06	0.0025058	3.31314e-09	1.92963e-06	0.00112466	9.09798e-09	5.18743e-06	0.00296112	3.91028e-08	2.18991e-05	0.0122588	2.95283e-05	0.000117209	0.000465249	1.9687e-06	1.32529e-05	8.92156e-05	1.62846e-08	8.9784e-06	0.00494837	2.06313e-08	1.14902e-05	0.00640166
Lawsonia.	1.29458e-08	7.28859e-06	0.00410965	8.29849e-09	4.56035e-06	0.0025058	3.17686e-06	2.14515e-05	0.00014485	9.09798e-09	5.18743e-06	0.00296112	3.91028e-08	2.18991e-05	0.0122588	2.95282e-05	0.000117209	0.000465249	1.96518e-06	1.32408e-05	8.92118e-05	1.4741e-05	9.89662e-05	0.000664422	2.06313e-08	1.14902e-05	0.00640166
Desulfobacteraceae.unclassified.	1.29458e-08	7.28859e-06	0.00410965	8.29849e-09	4.56035e-06	0.0025058	3.31314e-09	1.92963e-06	0.00112466	9.09798e-09	5.18743e-06	0.00296112	3.91028e-08	2.18991e-05	0.0122588	2.86189e-05	0.00011516	0.000463398	2.14207e-09	1.20278e-06	0.000674676	1.62846e-08	8.9784e-06	0.00494837	2.06313e-08	1.14902e-05	0.00640166
Hydrogenoanaerobacterium.	1.29458e-08	7.28859e-06	0.00410965	8.29849e-09	4.56035e-06	0.0025058	3.31314e-09	1.92963e-06	0.00112466	2.75838e-05	0.000109794	0.000437024	3.91028e-08	2.18991e-05	0.0122588	1.08519e-08	5.68334e-06	0.00297546	1.94953e-09	1.17587e-06	0.00070883	1.62846e-08	8.9784e-06	0.00494837	2.06313e-08	1.14902e-05	0.00640166
Methylotenera.	1.29458e-08	7.28859e-06	0.00410965	8.29849e-09	4.56035e-06	0.0025058	3.31314e-09	1.92963e-06	0.00112466	9.09798e-09	5.18743e-06	0.00296112	3.91028e-08	2.18991e-05	0.0122588	1.08519e-08	5.68331e-06	0.00297547	2.0458e-09	1.18953e-06	0.000691113	1.47359e-05	9.89317e-05	0.000664192	2.06313e-08	1.14902e-05	0.00640166
Asticcacaulis.	1.19436e-05	8.04221e-05	0.00054152	8.29849e-09	4.56035e-06	0.0025058	3.31314e-09	1.92963e-06	0.00112466	9.09798e-09	5.18743e-06	0.00296112	3.91028e-08	2.18992e-05	0.0122587	1.08519e-08	5.68331e-06	0.00297546	1.95755e-09	1.17679e-06	0.000707605	1.47148e-05	9.87909e-05	0.000663249	2.06313e-08	1.14902e-05	0.00640166
Moraxella.	1.19436e-05	8.04221e-05	0.00054152	8.29849e-09	4.56035e-06	0.0025058	3.31314e-09	1.92963e-06	0.00112466	9.09798e-09	5.18743e-06	0.00296112	3.91028e-08	2.18991e-05	0.0122588	9.13003e-06	6.13655e-05	0.000412455	2.37473e-09	1.23322e-06	0.000639457	1.47149e-05	9.87909e-05	0.000663249	2.06313e-08	1.14902e-05	0.00640166
GpIIa.unclassified.	1.29458e-08	7.28859e-06	0.00410965	8.29849e-09	4.56035e-06	0.0025058	3.31314e-09	1.92963e-06	0.00112466	9.09798e-09	5.18743e-06	0.00296112	3.91028e-08	2.18991e-05	0.0122588	1.08519e-08	5.68331e-06	0.00297546	1.97359e-09	1.1788e-06	0.00070496	1.47149e-05	9.87909e-05	0.000663249	2.06313e-08	1.14902e-05	0.00640166
Paludibacter.	1.1961e-05	8.05392e-05	0.000542308	8.29849e-09	4.56035e-06	0.0025058	3.31314e-09	1.92963e-06	0.00112466	9.09798e-09	5.18743e-06	0.00296112	3.91028e-08	2.18991e-05	0.0122588	1.08519e-08	5.68331e-06	0.00297546	2.44694e-09	1.24185e-06	0.000630065	1.47084e-05	9.87471e-05	0.000662956	2.06313e-08	1.14902e-05	0.00640166
Flavisolibacter.	1.1961e-05	8.05392e-05	0.000542308	8.29849e-09	4.56035e-06	0.0025058	3.31314e-09	1.92963e-06	0.00112466	9.09798e-09	5.18743e-06	0.00296112	3.91028e-08	2.18991e-05	0.0122588	1.08519e-08	5.68331e-06	0.00297546	1.9687e-06	1.32529e-05	8.92156e-05	1.47084e-05	9.87471e-05	0.000662956	2.06313e-08	1.14902e-05	0.00640166
Mycoplasma.	1.29458e-08	7.28859e-06	0.00410965	8.29849e-09	4.56035e-06	0.0025058	3.31314e-09	1.92963e-06	0.00112466	8.52082e-06	5.75218e-05	0.000388315	3.91028e-08	2.18991e-05	0.0122588	9.13003e-06	6.13655e-05	0.000412455	1.85124e-05	4.97189e-05	0.00013353	1.47084e-05	9.87471e-05	0.000662956	2.06313e-08	1.14902e-05	0.00640166
Georgenia.	1.19436e-05	8.04221e-05	0.00054152	8.29849e-09	4.56035e-06	0.0025058	3.31314e-09	1.92963e-06	0.00112466	9.09798e-09	5.18743e-06	0.00296112	3.91028e-08	2.18991e-05	0.0122588	9.14914e-06	6.14935e-05	0.000413312	1.97359e-09	1.17905e-06	0.000704621	1.46952e-05	9.86596e-05	0.000662371	2.06313e-08	1.14902e-05	0.00640166
Leucobacter.	1.19436e-05	8.04221e-05	0.00054152	8.29849e-09	4.56035e-06	0.0025058	3.31314e-09	1.92963e-06	0.00112466	9.09798e-09	5.18743e-06	0.00296112	3.91028e-08	2.18991e-05	0.0122588	1.08519e-08	5.68331e-06	0.00297546	1.96871e-06	1.32529e-05	8.92156e-05	1.46952e-05	9.86596e-05	0.000662371	2.06313e-08	1.14902e-05	0.00640166
Saccharopolyspora.	1.29458e-08	7.28859e-06	0.00410965	8.29849e-09	4.56035e-06	0.0025058	3.31314e-09	1.92963e-06	0.00112466	9.09798e-09	5.18743e-06	0.00296112	3.91028e-08	2.18991e-05	0.0122588	1.08519e-08	5.68331e-06	0.00297547	6.36085e-06	2.52919e-05	0.000100565	1.46952e-05	9.86596e-05	0.000662371	2.06313e-08	1.14902e-05	0.00640166
Dyadobacter.	1.29458e-08	7.28859e-06	0.00410965	8.29849e-09	4.56035e-06	0.0025058	3.31314e-09	1.92963e-06	0.00112466	9.09798e-09	5.18743e-06	0.00296112	3.91028e-08	2.18991e-05	0.0122588	9.15874e-06	6.15578e-05	0.000413743	1.94953e-09	1.17532e-06	0.000709567	1.46952e-05	9.86596e-05	0.000662371	2.06313e-08	1.14902e-05	0.00640166
Streptobacillus.	1.29458e-08	7.28859e-06	0.00410965	8.29849e-09	4.56035e-06	0.0025058	3.31314e-09	1.92963e-06	0.00112466	9.09798e-09	5.18743e-06	0.00296112	3.91028e-08	2.18991e-05	0.0122588	1.08519e-08	5.68334e-06	0.00297546	6.39202e-06	2.54157e-05	0.000101057	1.46952e-05	9.86596e-05	0.000662371	2.06313e-08	1.14902e-05	0.00640166
Devosia.	1.19436e-05	8.04221e-05	0.00054152	7.43391e-06	5.0021e-05	0.000336579	3.31314e-09	1.92963e-06	0.00112466	9.09798e-09	5.18743e-06	0.00296112	7.55185e-08	2.57694e-05	0.00879776	9.13003e-06	6.13655e-05	0.000412455	1.96871e-06	1.32529e-05	8.92156e-05	1.46952e-05	9.86596e-05	0.000662371	2.06313e-08	1.14902e-05	0.00640166
Burkholderiales_incertae_sedis.unclassified.	1.29458e-08	7.28859e-06	0.00410965	2.40524e-05	9.56054e-05	0.000380019	3.31314e-09	1.92963e-06	0.00112466	9.09798e-09	5.18743e-06	0.00296112	3.91028e-08	2.18991e-05	0.0122588	9.18218e-06	6.17151e-05	0.000414798	1.83828e-05	4.93712e-05	0.000132598	1.46952e-05	9.86596e-05	0.000662371	2.06313e-08	1.14902e-05	0.00640166
Aquitalea.	1.29458e-08	7.28859e-06	0.00410965	8.29849e-09	4.56035e-06	0.0025058	1.03029e-05	4.1009e-05	0.000163229	9.09798e-09	5.18743e-06	0.00296112	3.91028e-08	2.18991e-05	0.0122588	1.08519e-08	5.68334e-06	0.00297546	2.0458e-09	1.18976e-06	0.000690816	1.46952e-05	9.86596e-05	0.000662371	2.06313e-08	1.14902e-05	0.00640166
Yokenella.	1.29458e-08	7.28859e-06	0.00410964	7.43382e-06	5.00207e-05	0.000336579	3.31314e-09	1.92963e-06	0.00112466	9.09798e-09	5.18743e-06	0.00296112	3.91028e-08	2.18991e-05	0.0122588	1.08519e-08	5.68334e-06	0.00297546	1.94953e-09	1.17596e-06	0.000708709	1.46952e-05	9.86596e-05	0.000662371	2.06313e-08	1.14902e-05	0.00640166
Globicatella.	1.29458e-08	7.28859e-06	0.00410965	7.43382e-06	5.00207e-05	0.000336579	3.31314e-09	1.92963e-06	0.00112466	9.09798e-09	5.18743e-06	0.00296112	3.91028e-08	2.18991e-05	0.0122588	1.08519e-08	5.68334e-06	0.00297546	1.95755e-09	1.17631e-06	0.000708242	1.46952e-05	9.86596e-05	0.000662371	2.06313e-08	1.14902e-05	0.00640166
Anaerosporobacter.	1.29458e-08	7.28859e-06	0.00410965	8.29849e-09	4.56035e-06	0.0025058	3.31314e-09	1.92963e-06	0.00112466	9.09798e-09	5.18743e-06	0.00296112	3.91028e-08	2.18991e-05	0.0122588	1.08519e-08	5.68334e-06	0.00297546	1.19908e-05	3.73421e-05	0.000116292	1.46952e-05	9.86596e-05	0.000662371	2.06313e-08	1.14902e-05	0.00640166
Gluconobacter.	1.29458e-08	7.28864e-06	0.00410961	8.29849e-09	4.56035e-06	0.0025058	3.31314e-09	1.92963e-06	0.00112466	9.09798e-09	5.18743e-06	0.00296112	3.91028e-08	2.18991e-05	0.0122588	9.03218e-06	6.117e-05	0.000414271	1.94953e-09	1.1752e-06	0.000709719	1.46952e-05	9.86595e-05	0.000662371	2.06313e-08	1.14902e-05	0.00640166
Alloscardovia.	1.29458e-08	7.28859e-06	0.00410965	2.40161e-05	9.54613e-05	0.000379448	3.31314e-09	1.92963e-06	0.00112466	9.09798e-09	5.18743e-06	0.00296112	3.91028e-08	2.18991e-05	0.0122588	1.08519e-08	5.68331e-06	0.00297546	1.94953e-09	1.17582e-06	0.000708892	1.62846e-08	8.9784e-06	0.00494837	2.06313e-08	1.14902e-05	0.00640166
Gallicola.	1.29458e-08	7.28859e-06	0.00410965	2.39799e-05	9.53176e-05	0.000378878	3.31314e-09	1.92963e-06	0.00112466	9.09798e-09	5.18743e-06	0.00296112	3.91028e-08	2.18991e-05	0.0122588	1.08519e-08	5.68334e-06	0.00297546	6.3704e-06	2.53298e-05	0.000100715	1.62846e-08	8.9784e-06	0.00494837	2.06313e-08	1.14902e-05	0.00640166
Thiomonas.	1.29458e-08	7.28859e-06	0.00410965	8.29849e-09	4.56035e-06	0.0025058	3.31314e-09	1.92963e-06	0.00112466	9.09798e-09	5.18743e-06	0.00296112	3.91028e-08	2.18991e-05	0.0122588	9.13092e-06	6.13686e-05	0.000412456	4.04692e-05	8.57243e-05	0.000181586	1.62846e-08	8.9784e-06	0.00494837	2.06313e-08	1.14902e-05	0.00640166
Luteococcus.	1.19756e-05	8.06372e-05	0.000542967	8.29849e-09	4.56035e-06	0.0025058	3.31314e-09	1.92963e-06	0.00112466	9.09798e-09	5.18743e-06	0.00296112	3.91028e-08	2.18991e-05	0.0122588	1.08519e-08	5.68331e-06	0.00297547	2.37473e-09	1.23318e-06	0.000639503	1.62846e-08	8.9784e-06	0.00494837	2.06313e-08	1.14902e-05	0.00640166
Elizabethkingia.	1.19698e-05	8.0598e-05	0.000542703	8.29849e-09	4.56035e-06	0.0025058	3.31314e-09	1.92963e-06	0.00112466	8.48866e-06	5.73058e-05	0.000386863	3.91028e-08	2.18991e-05	0.0122588	1.08519e-08	5.68334e-06	0.00297546	2.15812e-09	1.20513e-06	0.000671829	1.62846e-08	8.9784e-06	0.00494837	2.06549e-08	1.14935e-05	0.00639763
Variovorax.	1.19698e-05	8.0598e-05	0.000542703	8.29849e-09	4.56035e-06	0.0025058	3.31314e-09	1.92963e-06	0.00112466	9.09798e-09	5.18743e-06	0.00296112	3.91028e-08	2.18991e-05	0.0122588	1.08519e-08	5.68334e-06	0.00297546	2.15812e-09	1.20513e-06	0.000671829	1.62846e-08	8.9784e-06	0.00494837	2.06313e-08	1.14902e-05	0.00640166
Haliscomenobacter.	1.1961e-05	8.05392e-05	0.000542308	8.29849e-09	4.56035e-06	0.0025058	3.1813e-06	2.14816e-05	0.000145053	9.09798e-09	5.18743e-06	0.00296112	3.91028e-08	2.18991e-05	0.0122588	1.08519e-08	5.68334e-06	0.00297546	3.13689e-09	1.32006e-06	0.00055532	1.62846e-08	8.9784e-06	0.00494837	2.06313e-08	1.14902e-05	0.00640166
Legionella.	1.1961e-05	8.05392e-05	0.000542308	7.4226e-06	4.99453e-05	0.000336073	3.31314e-09	1.92963e-06	0.00112466	9.09798e-09	5.18743e-06	0.00296112	3.91028e-08	2.18991e-05	0.0122588	9.16516e-06	6.16008e-05	0.000414031	1.95755e-09	1.17689e-06	0.000707479	1.62846e-08	8.9784e-06	0.00494837	2.06313e-08	1.14902e-05	0.00640166
Hyphomicrobium.	1.19436e-05	8.04221e-05	0.00054152	8.29849e-09	4.56035e-06	0.0025058	1.03029e-05	4.1009e-05	0.000163229	9.09798e-09	5.18743e-06	0.00296112	3.91028e-08	2.18991e-05	0.0122588	1.08519e-08	5.68334e-06	0.00297546	2.44694e-09	1.24185e-06	0.000630068	1.62846e-08	8.9784e-06	0.00494837	2.06313e-08	1.14902e-05	0.00640166
Marvinbryantia.	1.19436e-05	8.04221e-05	0.00054152	7.43382e-06	5.00207e-05	0.000336579	3.31314e-09	1.92963e-06	0.00112466	8.489e-06	5.73069e-05	0.000386863	3.91028e-08	2.18991e-05	0.0122588	1.08519e-08	5.68331e-06	0.00297546	1.95755e-09	1.17717e-06	0.000707103	1.62846e-08	8.9784e-06	0.00494837	2.06313e-08	1.14902e-05	0.00640166
Hymenobacter.	1.19431e-05	8.04202e-05	0.000541519	8.29849e-09	4.56035e-06	0.0025058	3.17704e-06	2.14522e-05	0.00014485	9.09798e-09	5.18743e-06	0.00296112	3.91028e-08	2.18991e-05	0.0122588	9.13003e-06	6.13655e-05	0.000412455	2.14207e-09	1.20279e-06	0.000674657	1.62846e-08	8.9784e-06	0.00494837	2.06313e-08	1.14902e-05	0.00640166
Azotobacter.	1.29458e-08	7.28859e-06	0.00410965	8.29849e-09	4.56035e-06	0.0025058	3.31314e-09	1.92963e-06	0.00112466	9.09798e-09	5.18743e-06	0.00296112	3.91028e-08	2.18991e-05	0.0122588	9.17978e-06	6.16989e-05	0.000414689	1.94953e-09	1.17627e-06	0.0007083	1.62846e-08	8.9784e-06	0.00494837	2.06313e-08	1.14902e-05	0.00640166
Cryptobacterium.	1.29458e-08	7.28859e-06	0.00410965	8.29849e-09	4.56035e-06	0.0025058	3.31314e-09	1.92963e-06	0.00112466	9.09798e-09	5.18743e-06	0.00296112	3.91028e-08	2.18991e-05	0.0122588	9.17702e-06	6.16804e-05	0.000414565	6.36085e-06	2.52919e-05	0.000100565	1.62846e-08	8.9784e-06	0.00494837	2.06313e-08	1.14902e-05	0.00640166
Bacteroidaceae.unclassified.	1.29458e-08	7.28859e-06	0.00410965	8.29849e-09	4.56035e-06	0.0025058	3.31314e-09	1.92963e-06	0.00112466	9.09798e-09	5.18743e-06	0.00296112	3.91028e-08	2.18991e-05	0.0122588	9.17702e-06	6.16804e-05	0.000414565	1.9687e-06	1.32529e-05	8.92156e-05	1.62846e-08	8.9784e-06	0.00494837	2.06313e-08	1.14902e-05	0.00640166
Citricoccus.	1.29458e-08	7.28859e-06	0.00410965	7.4226e-06	4.99453e-05	0.000336073	3.31314e-09	1.92963e-06	0.00112466	9.09798e-09	5.18743e-06	0.00296112	3.91028e-08	2.18991e-05	0.0122588	9.16997e-06	6.16331e-05	0.000414248	1.97166e-06	1.32728e-05	8.93494e-05	1.62846e-08	8.9784e-06	0.00494837	2.06313e-08	1.14902e-05	0.00640166
Pontibacter.	1.29458e-08	7.28859e-06	0.00410965	8.29849e-09	4.56035e-06	0.0025058	3.31314e-09	1.92963e-06	0.00112466	9.09798e-09	5.18743e-06	0.00296112	3.91028e-08	2.18991e-05	0.0122588	9.16997e-06	6.16331e-05	0.000414248	1.90139e-09	1.1688e-06	0.000718321	1.62846e-08	8.9784e-06	0.00494837	2.06313e-08	1.14902e-05	0.00640166
Gemmata.	1.29458e-08	7.28859e-06	0.00410965	8.29849e-09	4.56035e-06	0.0025058	3.31314e-09	1.92963e-06	0.00112466	9.09798e-09	5.18743e-06	0.00296112	3.91028e-08	2.18991e-05	0.0122588	9.16516e-06	6.16008e-05	0.000414031	1.88534e-09	1.16587e-06	0.000722332	1.62846e-08	8.9784e-06	0.00494837	2.06313e-08	1.14902e-05	0.00640166
Shuttleworthia.	1.29458e-08	7.28859e-06	0.00410965	8.29849e-09	4.56035e-06	0.0025058	3.31314e-09	1.92963e-06	0.00112466	9.09798e-09	5.18743e-06	0.00296112	3.91028e-08	2.18991e-05	0.0122588	1.08519e-08	5.68334e-06	0.00297546	2.53991e-05	6.15791e-05	0.000149296	1.62846e-08	8.9784e-06	0.00494837	2.06313e-08	1.14902e-05	0.00640166
Gp3.unclassified.	1.29458e-08	7.28859e-06	0.00410965	8.29849e-09	4.56035e-06	0.0025058	3.31314e-09	1.92963e-06	0.00112466	9.09798e-09	5.18743e-06	0.00296112	3.91028e-08	2.18991e-05	0.0122588	9.15874e-06	6.15578e-05	0.000413743	1.9687e-06	1.32529e-05	8.92156e-05	1.62846e-08	8.9784e-06	0.00494837	2.06313e-08	1.14902e-05	0.00640166
Actinocorallia.	1.29458e-08	7.28859e-06	0.00410965	8.29849e-09	4.56035e-06	0.0025058	3.31314e-09	1.92963e-06	0.00112466	9.09798e-09	5.18743e-06	0.00296112	3.91028e-08	2.18991e-05	0.0122588	9.15874e-06	6.15578e-05	0.000413743	1.94953e-09	1.17597e-06	0.000708706	1.62846e-08	8.9784e-06	0.00494837	2.06313e-08	1.14902e-05	0.00640166
Byssovorax.	1.29458e-08	7.28859e-06	0.00410965	8.29849e-09	4.56035e-06	0.0025058	3.31314e-09	1.92963e-06	0.00112466	9.09798e-09	5.18743e-06	0.00296112	3.91028e-08	2.18991e-05	0.0122588	9.15874e-06	6.15578e-05	0.000413743	1.95755e-09	1.17662e-06	0.000707843	1.62846e-08	8.9784e-06	0.00494837	2.06313e-08	1.14902e-05	0.00640166
Aeromonadaceae.unclassified.	1.29458e-08	7.28859e-06	0.00410965	8.29849e-09	4.56035e-06	0.0025058	3.31314e-09	1.92963e-06	0.00112466	9.09798e-09	5.18743e-06	0.00296112	3.91028e-08	2.18991e-05	0.0122588	9.08318e-06	6.15004e-05	0.000416406	1.94953e-09	1.17515e-06	0.00070979	1.62846e-08	8.9784e-06	0.00494837	2.06313e-08	1.14902e-05	0.00640166
Erysipelothrix.	1.29458e-08	7.28859e-06	0.00410965	8.29849e-09	4.56035e-06	0.0025058	3.31314e-09	1.92963e-06	0.00112466	8.50907e-06	5.74461e-05	0.000387828	3.91028e-08	2.18991e-05	0.0122588	9.14914e-06	6.14935e-05	0.000413312	1.20088e-05	3.7398e-05	0.000116466	1.62846e-08	8.9784e-06	0.00494837	2.07021e-08	1.14998e-05	0.00639014
Bosea.	1.29458e-08	7.28859e-06	0.00410965	8.29849e-09	4.56035e-06	0.0025058	3.17686e-06	2.14515e-05	0.00014485	9.09798e-09	5.18743e-06	0.00296112	3.91028e-08	2.18991e-05	0.0122588	9.13003e-06	6.13655e-05	0.000412455	6.36085e-06	2.52919e-05	0.000100565	1.62846e-08	8.9784e-06	0.00494837	2.06313e-08	1.14902e-05	0.00640166
Cerasicoccus.	1.29458e-08	7.28859e-06	0.00410965	8.29849e-09	4.56035e-06	0.0025058	3.31314e-09	1.92963e-06	0.00112466	9.09798e-09	5.18743e-06	0.00296112	3.91028e-08	2.18991e-05	0.0122588	9.13003e-06	6.13655e-05	0.000412455	1.87375e-05	5.03227e-05	0.00013515	1.62846e-08	8.9784e-06	0.00494837	2.06313e-08	1.14902e-05	0.00640166
Filifactor.	1.29458e-08	7.28859e-06	0.00410965	8.29849e-09	4.56035e-06	0.0025058	3.31314e-09	1.92963e-06	0.00112466	9.09798e-09	5.18743e-06	0.00296112	3.91028e-08	2.18991e-05	0.0122588	9.12977e-06	6.13646e-05	0.000412455	1.20041e-05	3.7409e-05	0.000116579	1.62846e-08	8.9784e-06	0.00494837	2.06313e-08	1.14902e-05	0.00640166
Succinispira.	1.29458e-08	7.28859e-06	0.00410965	8.29849e-09	4.56035e-06	0.0025058	1.03029e-05	4.1009e-05	0.000163229	8.489e-06	5.73069e-05	0.000386863	3.91028e-08	2.18991e-05	0.0122588	1.08519e-08	5.68334e-06	0.00297546	1.9415e-09	1.17512e-06	0.000709815	1.62846e-08	8.9784e-06	0.00494837	2.06313e-08	1.14902e-05	0.00640166
Phocaeicola.	1.29458e-08	7.28864e-06	0.00410962	7.45018e-06	5.01306e-05	0.000337318	3.31314e-09	1.92963e-06	0.00112466	9.09798e-09	5.18743e-06	0.00296112	3.91028e-08	2.18991e-05	0.0122588	1.08519e-08	5.68331e-06	0.00297546	1.9687e-06	1.32529e-05	8.92156e-05	1.62846e-08	8.9784e-06	0.00494837	2.06313e-08	1.14902e-05	0.00640166
Acetitomaculum.	1.29458e-08	7.28859e-06	0.00410965	7.43382e-06	5.00207e-05	0.000336579	3.31314e-09	1.92963e-06	0.00112466	9.09798e-09	5.18743e-06	0.00296112	3.91028e-08	2.18991e-05	0.0122588	1.08519e-08	5.68334e-06	0.00297546	6.36085e-06	2.52919e-05	0.000100565	1.62846e-08	8.9784e-06	0.00494837	2.06313e-08	1.14902e-05	0.00640166
Chromatiaceae.unclassified.	1.29458e-08	7.28859e-06	0.00410965	8.29849e-09	4.56035e-06	0.0025058	3.31314e-09	1.92963e-06	0.00112466	9.09798e-09	5.18743e-06	0.00296112	3.91028e-08	2.18991e-05	0.0122588	1.08519e-08	5.68334e-06	0.00297546	1.83828e-05	4.93712e-05	0.000132598	1.62846e-08	8.9784e-06	0.00494837	2.06313e-08	1.14902e-05	0.00640166
Fastidiosipila.	1.29458e-08	7.28859e-06	0.00410965	8.29849e-09	4.56035e-06	0.0025058	3.31314e-09	1.92963e-06	0.00112466	9.09798e-09	5.18743e-06	0.00296112	3.91028e-08	2.18991e-05	0.0122588	1.08519e-08	5.68334e-06	0.00297546	6.38078e-06	2.53711e-05	0.000100879	1.62846e-08	8.9784e-06	0.00494837	2.06313e-08	1.14902e-05	0.00640166
Methanocorpusculum.	1.29458e-08	7.28859e-06	0.00410965	8.29849e-09	4.56035e-06	0.0025058	3.31314e-09	1.92963e-06	0.00112466	9.09798e-09	5.18743e-06	0.00296112	3.91028e-08	2.18991e-05	0.0122588	1.08519e-08	5.68334e-06	0.00297546	6.3704e-06	2.53298e-05	0.000100715	1.62846e-08	8.9784e-06	0.00494837	2.06313e-08	1.14902e-05	0.00640166
Oceanobacillus.	1.29458e-08	7.28859e-06	0.00410965	8.29849e-09	4.56035e-06	0.0025058	3.31314e-09	1.92963e-06	0.00112466	9.09798e-09	5.18743e-06	0.00296112	3.91028e-08	2.18991e-05	0.0122588	1.08519e-08	5.68334e-06	0.00297546	6.3704e-06	2.53298e-05	0.000100715	1.62846e-08	8.9784e-06	0.00494837	2.06313e-08	1.14902e-05	0.00640166
Laceyella.	1.29458e-08	7.28859e-06	0.00410965	8.29849e-09	4.56035e-06	0.0025058	3.31314e-09	1.92963e-06	0.00112466	9.09798e-09	5.18743e-06	0.00296112	3.91028e-08	2.18991e-05	0.0122588	1.08519e-08	5.68334e-06	0.00297546	6.3704e-06	2.53298e-05	0.000100715	1.62846e-08	8.9784e-06	0.00494837	2.06313e-08	1.14902e-05	0.00640166
Actinobaculum.	1.29458e-08	7.28859e-06	0.00410965	8.29849e-09	4.56035e-06	0.0025058	3.31314e-09	1.92963e-06	0.00112466	9.09798e-09	5.18743e-06	0.00296112	3.91028e-08	2.18991e-05	0.0122588	1.13598e-08	5.74819e-06	0.00290554	1.97964e-06	1.33257e-05	8.97001e-05	1.62846e-08	8.9784e-06	0.00494837	2.06313e-08	1.14902e-05	0.00640166
Leifsonia.	1.29458e-08	7.28859e-06	0.00410965	8.29849e-09	4.56035e-06	0.0025058	3.31314e-09	1.92963e-06	0.00112466	9.09798e-09	5.18743e-06	0.00296112	3.91028e-08	2.18991e-05	0.0122588	1.08519e-08	5.68334e-06	0.00297546	1.97597e-06	1.33018e-05	8.95444e-05	1.62846e-08	8.9784e-06	0.00494837	2.06313e-08	1.14902e-05	0.00640166
Mucispirillum.	1.29458e-08	7.28859e-06	0.00410965	8.29849e-09	4.56035e-06	0.0025058	3.31314e-09	1.92963e-06	0.00112466	9.09798e-09	5.18743e-06	0.00296112	3.91028e-08	2.18991e-05	0.0122588	1.08519e-08	5.68331e-06	0.00297547	1.97315e-06	1.32828e-05	8.94165e-05	1.62846e-08	8.9784e-06	0.00494837	2.06313e-08	1.14902e-05	0.00640166
Sebaldella.	1.29458e-08	7.28859e-06	0.00410965	8.29849e-09	4.56035e-06	0.0025058	3.31314e-09	1.92963e-06	0.00112466	9.09798e-09	5.18743e-06	0.00296112	3.91028e-08	2.18991e-05	0.0122588	1.08519e-08	5.68334e-06	0.00297546	1.9798e-06	1.33276e-05	8.9718e-05	1.62846e-08	8.9784e-06	0.00494837	2.06313e-08	1.14902e-05	0.00640166
Pelospora.	1.29458e-08	7.28859e-06	0.00410965	8.29849e-09	4.56035e-06	0.0025058	3.31314e-09	1.92963e-06	0.00112466	9.09798e-09	5.18743e-06	0.00296112	3.91028e-08	2.18991e-05	0.0122588	1.08519e-08	5.68334e-06	0.00297546	1.97597e-06	1.33018e-05	8.95444e-05	1.62846e-08	8.9784e-06	0.00494837	2.06313e-08	1.14902e-05	0.00640166
