# Supplementary material for: Stool microbiota composition is associated with the prospective risk of Plasmodium falciparum infection
Source: BMC Genomics. 2015 Aug 22;16(1):631. doi: 10.1186/s12864-015-1819-3 (PMC4546150; doi:10.1186/s12864-015-1819-3)
Supplement: Additional file 1: Table S1. — Taxonomic composition of Dirichlet components DC1 and DC2. Table S2. Fit of DMM modeling for various values of K (the number of Dirichlet components). Best fit is highlighted in red. Table S3. Taxonomic composition of Dirichlet components CC1 through CC9. Table S4. Distribution of samples from the four cohorts (Mali, HMP, Malawi, and MSD) in the 9 Dirichlet components (CC1 through CC9). Table S5. Fit of DMM modeling for various values of K (the number of Dirichlet components) for P. falciparum infection status analysis. Best fit is highlighted in red. Table S6. Taxonomic composition of Dirichlet components PP1, PP2, PN1, and PN2. Table S7. Taxonomic composition of Dirichlet components FM1 and FM2. Table S8. Cox model of DMM Component: Time to Infection. Figure S1. Increase in microbial taxa diversity with age in the Malian cohort. For each stool microbiota sample, the alpha diversity on the y-axis was plotted against the individual’s age in years (x-axis). The blue lines are the linear model fits and all of them have positive slope (P < 10−9). Four different alpha diversity measures are reported (Sobs – the observed #OTUs, Chao estimate, Ace estimate, and Shannon diversity). Similar trends are observed when the datasets are analyzed separately by gender. Figure S2. Evaluation of model fit of Dirichlet mixtures to the Mali dataset. Model fit is evaluated using the Laplace approximation to the model evidence for varying values of K (the number of Dirichlet components). For these data, K = 2 results in the best fit. (ZIP 595 kb) [file 12864_2015_1819_MOESM1_ESM.zip › Supplementary_tables_and_figures/Supplementary Table 6.xlsx]

## Sheet: Combinedpfpcr_taxa_DMM.xls
Note: Mean value (MPE) along with the lower 95% and upper 95% credible interval are reported for each Dirichlet component
	P. falciparum-negative group						P. falciparum-positive group
	Dirichlet Component PN1			Dirichlet Component PN2			Dirichlet Component PP1			Dirichlet Component PP2
Taxon	Lower95%	MPE	Upper95%	Lower95%	MPE	Upper95%	Lower95%	MPE	Upper95%	Lower95%	MPE	Upper95%
Bifidobacterium	0.134214	0.169115	0.213092	0.00581843	0.00774188	0.0103012	0.0209204	0.0360797	0.0622235	0.00413679	0.0061768	0.00922282
Streptococcus	0.101516	0.127747	0.160757	0.0230978	0.0282779	0.0346198	0.0327586	0.0524425	0.0839542	0.0167614	0.0222102	0.0294303
Lachnospiraceae_unclassified	0.014175	0.0198215	0.0277173	0.0709533	0.0828257	0.0966845	0.0247951	0.0407429	0.066948	0.0874724	0.104577	0.125026
Ruminococcaceae_unclassified	0.00628961	0.00971778	0.0150145	0.0808394	0.0938863	0.109039	0.0387298	0.0620361	0.0993675	0.0664338	0.0806396	0.0978831
Blautia	0.00715849	0.010846	0.0164332	0.0473894	0.0562646	0.0668019	0.0215148	0.0351575	0.0574513	0.0629587	0.076686	0.0934064
Faecalibacterium	0.00820884	0.0121362	0.0179426	0.0640886	0.0751489	0.088118	0.0288091	0.0470024	0.0766848	0.0568955	0.0697157	0.0854247
Bacteria_unclassified	0.0565568	0.0724074	0.0927002	0.0528027	0.0623917	0.073722	0.0358654	0.0568271	0.0900398	0.0604128	0.0737299	0.0899825
Clostridiales_unclassified	0.00673749	0.010125	0.0152157	0.0339622	0.0408268	0.0490788	0.0128503	0.0220704	0.0379061	0.036773	0.0462325	0.0581253
Dorea	0.0100032	0.014478	0.0209545	0.0237172	0.0289467	0.0353294	0.0127727	0.0219305	0.0376542	0.0310752	0.0394916	0.0501874
Clostridium_XI	0.00187488	0.0036395	0.00706499	0.0199996	0.0245585	0.0301567	0.00918914	0.016226	0.0286514	0.0287793	0.0368329	0.0471403
Lactobacillales_unclassified	0.0278479	0.0364217	0.0476352	0.0056267	0.00744542	0.00985199	0.0135007	0.0227376	0.038294	0.00373313	0.00549845	0.00809854
Prevotellaceae_unclassified	0.00840522	0.0124264	0.0183713	0.0287655	0.0349581	0.0424838	0.0203273	0.0337936	0.0561808	0.0164784	0.0217798	0.0287867
Firmicutes_unclassified	0.0189102	0.0251577	0.0334693	0.0249013	0.0302265	0.0366905	0.0142093	0.0238526	0.0400406	0.024179	0.0311545	0.0401424
Actinobacteria_unclassified	0.0226321	0.0301392	0.0401365	0.00712786	0.00914123	0.0117233	0.0103691	0.0182756	0.0322108	0.00567913	0.00789863	0.0109856
Escherichia_Shigella	0.0220766	0.0299099	0.0405224	0.00606333	0.00804127	0.0106644	0.00688998	0.0128832	0.0240896	0.00255183	0.00397797	0.00620112
Collinsella	0.0130264	0.0184045	0.026003	0.0200401	0.0245177	0.0299956	0.0171685	0.0292268	0.049754	0.0145438	0.0192522	0.025485
Erysipelotrichaceae_incertae_sedis	0.00136907	0.00290096	0.00614693	0.019627	0.0241453	0.0297037	0.00829321	0.0154436	0.028759	0.0204661	0.0266217	0.0346286
Clostridiaceae_1_unclassified	0.00187603	0.00364325	0.00707522	0.012966	0.0161589	0.0201381	0.00622039	0.0116329	0.0217548	0.0195608	0.0256503	0.0336357
Coriobacteriaceae_unclassified	0.0173079	0.0238544	0.0328769	0.0157154	0.0193967	0.0239403	0.0148067	0.0253397	0.0433656	0.0148674	0.0196526	0.025978
Dialister	0.00303746	0.00528062	0.00918037	0.0101933	0.0130173	0.0166236	0.0125435	0.0219963	0.0385727	0.0129299	0.0174624	0.0235838
Bifidobacteriaceae_unclassified	0.0151029	0.020586	0.0280596	0.00104569	0.00174932	0.00292643	0.00500015	0.010062	0.020248	0.000548804	0.00116248	0.00246235
Catenibacterium	0.000607143	0.00163382	0.00439662	0.0110749	0.0141717	0.0181344	0.00572993	0.0115293	0.0231984	0.0145986	0.019665	0.0264897
Prevotella	0.00309741	0.00538438	0.00935992	0.0144849	0.0179743	0.0223043	0.011311	0.0194963	0.033605	0.00874982	0.011943	0.0163015
Enterococcus	0.0130577	0.0181898	0.025339	0.00449141	0.00602261	0.00807581	0.002242	0.00543164	0.0131591	0.00330384	0.00498785	0.00753023
Rothia	0.0130066	0.0179588	0.0247967	0.00167566	0.00256388	0.00392293	0.0021971	0.00532341	0.0128982	0.00183901	0.00297917	0.00482622
Streptococcaceae_unclassified	0.0129616	0.0178985	0.0247156	0.00145094	0.00229182	0.00362003	0.00360526	0.0076274	0.0161368	0.00113952	0.00202418	0.00359563
Actinomyces	0.0128681	0.0178423	0.0247392	0.00626254	0.00805911	0.0103711	0.00776962	0.0137641	0.0243833	0.0048938	0.00688977	0.00969982
Bacilli_unclassified	0.0126853	0.0175197	0.0241965	0.00267653	0.00380786	0.0054174	0.00436627	0.0088053	0.0177573	0.00100781	0.00183655	0.00334679
Veillonella	0.0113479	0.0160449	0.0226859	0.00461567	0.00618758	0.00829481	0.00950273	0.0167983	0.0296949	0.00335096	0.00497854	0.00739665
Turicibacter	6.2899e-05	0.000425757	0.00288191	0.00824997	0.0105453	0.0134793	0.00102652	0.00319581	0.00994935	0.0111124	0.0149118	0.0200102
Ruminococcus	0.000385891	0.00120181	0.0037429	0.0106744	0.0135564	0.0172165	0.00170209	0.00456829	0.012261	0.0109087	0.0146636	0.0197111
Lachnospiracea_incertae_sedis	0.000819014	0.00198857	0.00482826	0.0110337	0.0138226	0.0173163	0.00384373	0.00812677	0.0171824	0.0107622	0.0144256	0.0193361
Erysipelotrichaceae_unclassified	0.00344108	0.005862	0.00998612	0.0107335	0.0134543	0.0168649	0.00673389	0.0129955	0.0250797	0.00775207	0.0105431	0.0143391
Lactobacillus	0.00922254	0.0134391	0.0195834	0.00080125	0.00142378	0.00252998	0.00439882	0.00887098	0.0178898	0.000559553	0.00118506	0.00250981
Bacteroides	0.00456086	0.00739658	0.0119954	0.00468954	0.00626832	0.00837861	0.00688201	0.01286	0.0240308	0.00206518	0.00329975	0.00527233
Slackia	0.00185508	0.00360122	0.00699096	0.00934092	0.0117491	0.0147782	0.00293125	0.00658151	0.0147774	0.00803499	0.0109526	0.0149297
Actinomycetales_unclassified	0.0073805	0.0109155	0.0161437	0.00292373	0.00409692	0.00574085	0.00633965	0.0115462	0.0210288	0.00218257	0.0034075	0.0053199
Veillonellaceae_unclassified	0.00367856	0.00615511	0.010299	0.00337868	0.00468772	0.00650395	0.00616272	0.0115276	0.0215628	0.00341298	0.00503264	0.00742093
Roseburia	0.00020384	0.000813095	0.00324334	0.00797131	0.0101226	0.0128546	0.00595829	0.0111563	0.0208889	0.00650816	0.00898899	0.0124155
Bacteroidetes_unclassified	0.0024518	0.00446979	0.00814872	0.00779075	0.00996373	0.0127428	0.00389379	0.00823368	0.0174106	0.0052147	0.00733579	0.0103196
Bacteroidales_unclassified	0.00375042	0.00627529	0.0105	0.00764	0.00982837	0.0126436	0.00480252	0.00966852	0.0194649	0.00393093	0.00570792	0.0082882
Atopobium	0.00642694	0.00974162	0.0147658	0.000680766	0.00124097	0.00226215	0.0021216	0.00514258	0.0124652	0.000649566	0.00131169	0.00264872
Enterobacteriaceae_unclassified	0.0063521	0.00971761	0.0148663	0.00126059	0.0020443	0.00331523	0.000541059	0.00215065	0.00854858	0.000348369	0.000844535	0.00204737
Proteobacteria_unclassified	0.00572786	0.00894489	0.0139688	0.000870339	0.00151234	0.0026279	0.000512667	0.00203871	0.00810731	0.000247343	0.000664178	0.00178349
Gemella	0.00535976	0.00837238	0.0130784	0.00102084	0.00170805	0.00285787	0.00212121	0.00514191	0.0124642	0.000643104	0.00129878	0.00262296
Granulicatella	0.00496746	0.00785002	0.0124053	0.00195272	0.00291058	0.0043383	0.00359415	0.00760392	0.0160872	0.000648011	0.00130858	0.00264253
Clostridium_XVIII	0.00106352	0.00239203	0.00538009	0.00251455	0.00361898	0.0052085	0.00359625	0.00761071	0.0161065	0.00213272	0.00336636	0.00531356
Bacillales_unclassified	0.00304861	0.00529911	0.00921096	0.00467072	0.00625985	0.00838966	0.00281633	0.00632533	0.0142063	0.00538242	0.00759885	0.010728
Flavonifractor	6.92065e-08	3.85326e-05	0.0214496	0.00570181	0.00746763	0.0097803	0.00232558	0.00563056	0.0136324	0.00458719	0.0064967	0.00920109
Gammaproteobacteria_unclassified	0.00434871	0.00705302	0.0114391	0.00185943	0.00279422	0.00419895	0.000517894	0.00205921	0.00818767	0.000534632	0.00113273	0.00239995
Weissella	0.00410544	0.00675821	0.0111251	0.00260286	0.00376834	0.00545568	0.0015192	0.00407958	0.0109551	0.00282161	0.0043895	0.00682862
Mogibacterium	0.00131898	0.00279435	0.00592003	0.00303072	0.00424551	0.00594722	0.00276132	0.0062049	0.0139429	0.00152348	0.00254737	0.00425938
Peptostreptococcaceae_unclassified	0.000203365	0.000808549	0.00321467	0.00459881	0.00613019	0.00817152	0.00101046	0.003147	0.00980112	0.00386863	0.00562011	0.00816455
Clostridia_unclassified	0.0010475	0.00235467	0.00529307	0.00458154	0.00608908	0.00809267	0.000985886	0.00307016	0.00956081	0.00299456	0.00449	0.00673222
Sarcina	0.000391084	0.00121797	0.00379316	0.00434432	0.00594615	0.00813858	0.00161174	0.00432551	0.0116086	0.0028129	0.00442774	0.00696962
Megasphaera	0.00323887	0.00562793	0.00977924	0.000169981	0.00045644	0.00122565	0.00150902	0.00405298	0.0108856	8.42972e-05	0.000335107	0.00133215
Anaerobacter	0.00020417	0.000811745	0.00322736	0.00276503	0.00391305	0.00553772	1.75109e-07	9.72416e-05	0.0539926	0.00339363	0.00504067	0.00748708
Haemophilus	0.000385953	0.00120194	0.00374307	0.00111474	0.00183511	0.00302099	0.00206112	0.00499886	0.0121238	0.000660552	0.00133366	0.00269267
Staphylococcus	0.00273347	0.00485791	0.00863347	0.000943988	0.00160803	0.00273917	0.000512433	0.00203816	0.00810663	0.00119878	0.0021284	0.00377891
Klebsiella	0.00246413	0.00449191	0.00818838	0.00161921	0.00250209	0.00386636	0.00052454	0.0020859	0.00829485	0.00120677	0.00214255	0.00380399
Fusobacteriaceae_unclassified	0.000207785	0.000826107	0.00328442	0.000111727	0.000347918	0.00108342	0.00167356	0.00449188	0.0120563	0.000159633	0.000497131	0.00154818
TM7_genera_incertae_sedis_unclassified	0.00238295	0.00434429	0.00791995	0.00110293	0.00181571	0.00298911	0.00150904	0.00405302	0.0108857	0.00111069	0.00197363	0.00350701
unknown_unclassified	0.00236553	0.00431261	0.00786233	0.00011083	0.00034513	0.00107475	1.74631e-07	9.71774e-05	0.0540695	8.42549e-05	0.000335007	0.00133203
Eggerthella	0.00187058	0.00363044	0.00704602	0.0030305	0.00426565	0.00600421	0.000532003	0.00211467	0.00840562	0.00214615	0.00338711	0.00534564
Alistipes	6.92065e-08	3.85326e-05	0.0214496	0.00139771	0.00220881	0.00349062	0.00156837	0.00420982	0.0113	0.000540025	0.00114403	0.00242361
Succinivibrio	6.92065e-08	3.85322e-05	0.0214502	0.00240493	0.00350548	0.00510967	0.000160211	0.00107874	0.00726337	0.00127867	0.00222089	0.00385744
Streptophyta_unclassified	0.000813997	0.00197387	0.00478645	0.00222707	0.00326918	0.0047989	0.000160211	0.00107874	0.00726337	0.000911171	0.0017089	0.00320503
Clostridium_XlVb	6.92065e-08	3.85322e-05	0.0214502	1.81806e-05	0.000122426	0.000824399	0.00104364	0.00324861	0.0101121	2.85669e-08	1.59526e-05	0.00890579
Parabacteroides	0.000387961	0.00120824	0.00376287	0.00111664	0.00183815	0.00302586	0.00103587	0.00322535	0.0100427	0.000243555	0.000654097	0.00175666
Barnesiella	6.92065e-08	3.85322e-05	0.0214502	0.000172076	0.000462052	0.00124069	0.00101916	0.00317291	0.00987814	8.46912e-05	0.000336726	0.0013388
Pseudomonas	0.000205311	0.000816281	0.00324539	0.000112218	0.000349444	0.00108815	0.000988792	0.00307958	0.0095913	2.64868e-05	0.000178329	0.00120064
Gemmiger	0.000202444	0.000806381	0.003212	0.00192652	0.00287149	0.00427996	0.000985823	0.00307003	0.00956063	0.000873716	0.00163943	0.00307622
Subdoligranulum	6.29057e-05	0.000423527	0.00285149	0.000771884	0.00137178	0.0024379	0.000980835	0.00305491	0.00951481	2.61988e-05	0.000176393	0.00118763
Alphaproteobacteria_unclassified	0.000387598	0.00120711	0.00375936	5.88046e-05	0.000233779	0.000929392	0.00096606	0.00300952	0.00937542	2.85669e-08	1.59526e-05	0.00890579
Ureibacillus	0.000203248	0.000809575	0.00322469	0.000463425	0.000935482	0.00188839	0.000966059	0.00300952	0.00937542	8.535e-05	0.000339331	0.0013491
Butyrivibrio	6.92065e-08	3.85322e-05	0.0214502	0.000547817	0.00106306	0.00206293	1.74441e-07	9.7151e-05	0.0541014	0.00174963	0.00292158	0.00487853
Eubacteriaceae_unclassified	0.00136333	0.00288818	0.0061185	0.000111077	0.000345897	0.00107713	0.000512666	0.00203871	0.00810731	2.85669e-08	1.59526e-05	0.00890579
Megamonas	0.00131896	0.00279436	0.00592017	1.94806e-08	1.10672e-05	0.00629156	0.000162012	0.00109082	0.0073444	2.61988e-05	0.000176393	0.00118763
Enterococcaceae_unclassified	0.00131774	0.00279173	0.00591451	5.88051e-05	0.00023378	0.000929393	1.74536e-07	9.71603e-05	0.0540901	8.42547e-05	0.000335007	0.00133203
Butyricicoccus	0.00106155	0.00238608	0.00536329	0.000603697	0.00113287	0.00212588	0.000520563	0.00206974	0.00822919	0.000432923	0.000973167	0.00218758
Peptoniphilus	0.00106015	0.002383	0.0053565	5.90798e-05	0.00023487	0.000933716	1.74631e-07	9.71775e-05	0.0540695	2.61981e-05	0.00017639	0.00118763
Akkermansia	0.000204892	0.000814609	0.00323872	0.000988825	0.00168418	0.0028685	0.000551532	0.00219226	0.00871394	2.60776e-05	0.000175537	0.0011816
Clostridium_sensu_stricto	6.34621e-05	0.000427268	0.00287665	0.00130061	0.00210899	0.00341981	0.000158584	0.00106789	0.00719109	0.00111945	0.00203878	0.00371312
Oscillibacter	6.92065e-08	3.85322e-05	0.0214502	0.00130237	0.0020839	0.00333443	1.74441e-07	9.71515e-05	0.0541006	0.00098844	0.00180165	0.00328391
Microvirga	6.92065e-08	3.85322e-05	0.0214501	1.82417e-05	0.000122836	0.00082716	0.000522348	0.00207681	0.00825723	2.85669e-08	1.59526e-05	0.00890579
Parvimonas	0.000383253	0.00119362	0.00371744	0.00068765	0.00125348	0.00228489	0.000512666	0.00203871	0.00810731	2.60641e-05	0.000175491	0.00118158
Paracoccus	6.32118e-05	0.000425584	0.00286532	1.81806e-05	0.000122426	0.000824399	0.000512666	0.00203871	0.00810731	2.85669e-08	1.59526e-05	0.00890579
Methylocystis	0.000591701	0.00158901	0.00426729	0.000234671	0.000568994	0.00137961	0.000512664	0.0020387	0.0081073	8.42571e-05	0.000335012	0.00133203
Odoribacter	6.92065e-08	3.85322e-05	0.0214502	0.000171732	0.000461127	0.0012382	0.000512638	0.00203865	0.00810722	2.60773e-05	0.000175536	0.0011816
Mitsuokella	0.000206761	0.000822037	0.00326823	0.000959338	0.00163405	0.00278331	0.000165747	0.00111594	0.0075134	0.00105652	0.00192441	0.00350524
Howardella	6.29057e-05	0.000423527	0.00285149	0.00113781	0.00187282	0.00308263	1.74441e-07	9.71515e-05	0.0541007	0.000911931	0.0017102	0.00320726
Brevibacillus	6.97893e-08	3.86035e-05	0.0213646	0.000769337	0.00136725	0.00242985	1.74441e-07	9.7151e-05	0.0541014	0.00102351	0.00186479	0.00339756
Clostridium_XlVa	0.00059406	0.00159532	0.00428416	0.00077388	0.00137526	0.00244399	0.000161042	0.00108429	0.00730046	0.000871479	0.00163527	0.00306847
Clostridium_IV	6.92065e-08	3.85322e-05	0.0214502	0.000952724	0.00162284	0.00276429	1.74441e-07	9.71517e-05	0.0541004	0.000438465	0.00098549	0.00221498
Campylobacter	0.000597143	0.00160359	0.00430636	0.000531464	0.00103144	0.00200176	0.000158593	0.00106792	0.0071911	0.000247336	0.000664166	0.00178347
Sphingomonadaceae_unclassified	0.0005952	0.00159838	0.00429239	0.00011083	0.000345129	0.00107475	0.000158584	0.00106789	0.00719109	2.60641e-05	0.000175491	0.00118158
Pseudoflavonifractor	6.92065e-08	3.85322e-05	0.0214502	0.000932493	0.00158851	0.00270604	1.74441e-07	9.7151e-05	0.0541014	8.42562e-05	0.00033501	0.00133203
Peptostreptococcus	0.000589361	0.00158275	0.00425056	0.000614295	0.00115266	0.00216286	1.74536e-07	9.71603e-05	0.0540901	0.000160692	0.000500424	0.00155841
Brachyspira	6.92065e-08	3.85381e-05	0.0214429	0.000788266	0.00140076	0.00248919	0.000161594	0.001088	0.00732548	0.000455697	0.00102386	0.0023004
Lysinibacillus	0.000391636	0.00121966	0.00379838	0.00011083	0.000345129	0.00107475	1.74441e-07	9.7151e-05	0.0541014	2.60641e-05	0.000175491	0.00118158
Pseudoramibacter	0.000385793	0.00120149	0.00374188	1.81806e-05	0.000122426	0.000824399	0	0	0	0	0	0
Bacillaceae_2_unclassified	0.00038534	0.00120002	0.0037371	0.00044948	0.000907731	0.00183317	1.74441e-07	9.71511e-05	0.0541013	0.000243562	0.000654109	0.00175667
Spirochaetaceae_unclassified	6.92065e-08	3.85322e-05	0.0214502	0.000627068	0.00117657	0.0022076	1.74441e-07	9.7151e-05	0.0541014	0.000249712	0.000670504	0.00180037
Eubacterium	6.92065e-08	3.85322e-05	0.0214502	0.000601716	0.00112916	0.00211894	1.74441e-07	9.71516e-05	0.0541006	0.000537332	0.00113838	0.00241176
Burkholderiales_unclassified	6.29057e-05	0.000423527	0.00285149	0.000605979	0.00113713	0.00213383	0.000158584	0.00106789	0.00719109	0.000243562	0.000654109	0.00175667
Cetobacterium	0	0	0	0	0	0	0.000165747	0.00111594	0.0075134	2.85669e-08	1.59526e-05	0.00890579
Methylobacteriaceae_unclassified	0.000203361	0.000808539	0.00321466	0.000111835	0.000348255	0.00108447	0.000162631	0.00109498	0.00737236	2.85669e-08	1.59526e-05	0.00890579
Pediococcus	0	0	0	0	0	0	0.000162356	0.00109311	0.00735962	2.6063e-05	0.000175487	0.00118158
Butyricimonas	6.92065e-08	3.85322e-05	0.0214502	0.000235634	0.000571326	0.00138525	0.000162012	0.00109082	0.0073444	2.85669e-08	1.59526e-05	0.00890579
Bacillus	0.000203898	0.00081067	0.0032231	0.000544207	0.00105612	0.00204957	0.000161593	0.001088	0.00732548	0.000164205	0.000511336	0.0015923
Varibaculum	0.000202212	0.000806698	0.00321821	0.000453273	0.000914898	0.00184665	0.000161037	0.00108427	0.00730046	2.60641e-05	0.000175491	0.00118158
Porphyromonas	6.30724e-05	0.000424646	0.002859	0.00011083	0.000345129	0.00107475	0.000160219	0.00107876	0.00726338	2.92182e-08	1.60383e-05	0.00880338
Dietzia	6.92065e-08	3.85322e-05	0.0214502	1.81806e-05	0.000122426	0.000824399	0.000160211	0.00107874	0.00726337	2.85669e-08	1.59526e-05	0.00890579
Propionibacteriaceae_unclassified	6.92065e-08	3.85322e-05	0.0214501	0.000302105	0.000679026	0.00152621	0.000158599	0.00106794	0.00719111	0.000244798	0.000657405	0.00176546
Anaerococcus	0.000204349	0.000812458	0.0032302	0.000302776	0.000680526	0.00152957	0.000158588	0.00106791	0.00719109	0.000244806	0.000657418	0.00176547
Cloacibacterium	6.92065e-08	3.85322e-05	0.0214502	5.88049e-05	0.000233779	0.000929392	0.000158584	0.00106789	0.00719109	0.000161382	0.000502568	0.00156508
Selenomonadales_unclassified	0.000203903	0.00081068	0.00322311	0.000302774	0.000680523	0.00152956	0.000158584	0.00106789	0.00719109	0.000244807	0.00065742	0.00176548
Acidovorax	0	0	0	0	0	0	0.000158584	0.00106789	0.00719109	2.64974e-05	0.000178401	0.00120113
Porphyromonadaceae_unclassified	6.92065e-08	3.85322e-05	0.0214502	0.000171296	0.000459962	0.00123508	0.000158584	0.00106789	0.00719109	8.46901e-05	0.000336723	0.00133879
Lactobacillaceae_unclassified	6.34257e-05	0.000427023	0.002875	1.82916e-05	0.000123173	0.000829423	0.000158584	0.00106789	0.00719109	2.85669e-08	1.59526e-05	0.00890579
Gardnerella	0	0	0	0	0	0	0.000158584	0.00106789	0.00719109	2.85669e-08	1.59526e-05	0.00890579
Devosia	6.92065e-08	3.85322e-05	0.0214502	1.82213e-05	0.000122699	0.000826237	0.000158584	0.00106789	0.00719109	2.85669e-08	1.59526e-05	0.00890579
Fusobacterium	6.29057e-05	0.000423527	0.00285149	5.88049e-05	0.000233779	0.000929392	0.000158584	0.00106789	0.00719109	2.85669e-08	1.59526e-05	0.00890579
Negativicoccus	6.29057e-05	0.000423527	0.00285149	1.94806e-08	1.10672e-05	0.00629157	0.000158584	0.00106789	0.00719109	2.85669e-08	1.59526e-05	0.00890579
Planococcaceae_unclassified	6.30724e-05	0.000424646	0.002859	1.81806e-05	0.000122426	0.000824399	0.000158584	0.00106789	0.00719109	2.85669e-08	1.59526e-05	0.00890579
Gordonibacter	6.92065e-08	3.85322e-05	0.0214502	1.81806e-05	0.000122426	0.000824399	0.000158584	0.00106789	0.00719109	2.85669e-08	1.59526e-05	0.00890579
Helicobacter	0	0	0	0	0	0	0.000158584	0.00106789	0.00719109	2.85669e-08	1.59526e-05	0.00890579
Burkholderiales_incertae_sedis_unclassified	6.92065e-08	3.85322e-05	0.0214502	5.92438e-05	0.000235522	0.000936309	0.000158584	0.00106789	0.00719109	2.65334e-05	0.000178643	0.00120276
Spartobacteria_genera_incertae_sedis_unclassified	0	0	0	0	0	0	0.000158584	0.00106789	0.00719109	2.85669e-08	1.59526e-05	0.00890579
Rhizobiales_unclassified	6.29057e-05	0.000423527	0.00285149	1.82656e-05	0.000122997	0.000828242	0.000158584	0.00106789	0.00719109	2.85669e-08	1.59526e-05	0.00890579
Beijerinckiaceae_unclassified	0	0	0	0	0	0	0.000158584	0.00106789	0.00719109	2.85669e-08	1.59526e-05	0.00890579
Bilophila	6.92065e-08	3.85322e-05	0.0214502	5.88049e-05	0.000233779	0.000929392	0.000158584	0.00106789	0.00719109	2.60641e-05	0.000175491	0.00118158
Betaproteobacteria_unclassified	6.29057e-05	0.000423527	0.00285149	1.81806e-05	0.000122426	0.000824399	0.000158584	0.00106789	0.00719109	2.60641e-05	0.000175491	0.00118158
Planctomycetaceae_unclassified	0	0	0	0	0	0	0.000158584	0.00106789	0.00719109	2.85669e-08	1.59526e-05	0.00890579
Bradyrhizobiaceae_unclassified	6.3156e-05	0.000425208	0.00286279	1.81806e-05	0.000122426	0.000824399	0.000158584	0.00106789	0.00719109	2.85669e-08	1.59526e-05	0.00890579
Desulfovibrionales_unclassified	0	0	0	0	0	0	0.000158584	0.00106789	0.00719109	2.85669e-08	1.59526e-05	0.00890579
Comamonadaceae_unclassified	6.33396e-05	0.000426444	0.0028711	0.000111873	0.000348369	0.00108481	0.000158584	0.00106789	0.00719109	2.66505e-05	0.000179431	0.00120806
Neisseria	0	0	0	0	0	0	0.000158584	0.00106789	0.00719109	2.85669e-08	1.59526e-05	0.00890579
Achromobacter	6.92065e-08	3.85322e-05	0.0214502	1.81806e-05	0.000122426	0.000824399	0.000158584	0.00106789	0.00719109	2.85669e-08	1.59526e-05	0.00890579
Leuconostoc	0.000206189	0.000819758	0.00325916	0.000309348	0.000695248	0.00156255	1.74441e-07	9.7151e-05	0.0541014	2.65554e-05	0.000178791	0.00120375
Sutterella	0.000205158	0.000815673	0.00324298	1.81806e-05	0.000122426	0.000824399	0	0	0	0	0	0
Pelomonas	0.00020483	0.00081437	0.0032378	1.94806e-08	1.10672e-05	0.00629157	0	0	0	0	0	0
Dolosigranulum	0.000204439	0.000812811	0.00323158	1.94806e-08	1.10672e-05	0.00629157	0	0	0	0	0	0
Acidaminococcus	0.000203898	0.00081067	0.0032231	1.94806e-08	1.10672e-05	0.00629157	0	0	0	0	0	0
Peptococcus	0.000203361	0.000808539	0.00321466	1.81806e-05	0.000122426	0.000824399	0	0	0	0	0	0
Finegoldia	0.000203361	0.000808539	0.00321466	1.94806e-08	1.10672e-05	0.00629157	0	0	0	0	0	0
Pseudomonadaceae_unclassified	0.000203361	0.000808539	0.00321466	1.94806e-08	1.10672e-05	0.00629157	0	0	0	0	0	0
Carnobacteriaceae_unclassified	0.00020336	0.000808538	0.00321466	1.94806e-08	1.10709e-05	0.00628694	0	0	0	0	0	0
Comamonas	6.92065e-08	3.85322e-05	0.0214502	0.000375923	0.000796377	0.00168709	1.74441e-07	9.7151e-05	0.0541014	2.60641e-05	0.000175491	0.00118158
Treponema	6.92065e-08	3.85322e-05	0.0214502	0.000306022	0.000687799	0.00154586	1.74441e-07	9.7151e-05	0.0541014	0.000160319	0.000499264	0.0015548
Desulfovibrio	6.92065e-08	3.85322e-05	0.0214502	0.000305277	0.000686133	0.00154213	1.74441e-07	9.7151e-05	0.0541014	0.000158816	0.000494611	0.0015404
Corynebacterium	6.29064e-05	0.000423529	0.00285149	5.88046e-05	0.000233779	0.000929392	1.74441e-07	9.7151e-05	0.0541014	0.000243562	0.000654109	0.00175667
Paenibacillus	6.92065e-08	3.85322e-05	0.0214502	0.000170849	0.000458766	0.00123188	1.74441e-07	9.7151e-05	0.0541014	0.000158816	0.000494611	0.0015404
Pasteurellaceae_unclassified	6.29057e-05	0.000423527	0.00285149	5.88049e-05	0.000233779	0.000929392	1.74441e-07	9.7151e-05	0.0541014	0.000158816	0.000494611	0.0015404
Bacillaceae_1_unclassified	6.29057e-05	0.000423527	0.00285149	0.000172156	0.000462265	0.00124125	0	0	0	0	0	0
Aneurinibacillus	6.32874e-05	0.000426093	0.00286874	0.000171889	0.000461558	0.00123938	1.74441e-07	9.7151e-05	0.0541014	8.42562e-05	0.00033501	0.00133203
Synergistaceae_unclassified	6.92065e-08	3.85322e-05	0.0214502	0.000170359	0.000457452	0.00122836	1.74441e-07	9.7151e-05	0.0541014	2.60641e-05	0.000175491	0.00118158
Burkholderia	6.33607e-05	0.000426586	0.00287205	1.94806e-08	1.10672e-05	0.00629157	0	0	0	0	0	0
Rummeliibacillus	6.32874e-05	0.000426093	0.00286874	1.94806e-08	1.10672e-05	0.00629157	0	0	0	0	0	0
Ureaplasma	6.32539e-05	0.000425867	0.00286722	1.81806e-05	0.000122426	0.000824399	1.74441e-07	9.7151e-05	0.0541014	2.60641e-05	0.000175491	0.00118158
Alcaligenaceae_unclassified	6.32539e-05	0.000425867	0.00286722	1.94806e-08	1.10672e-05	0.00629157	1.74441e-07	9.7151e-05	0.0541014	2.60641e-05	0.000175491	0.00118158
Solobacterium	6.30724e-05	0.000424646	0.002859	5.89364e-05	0.000234301	0.000931457	1.74441e-07	9.71515e-05	0.0541007	2.60641e-05	0.000175491	0.00118158
Burkholderiaceae_unclassified	6.30724e-05	0.000424646	0.002859	1.94806e-08	1.10672e-05	0.00629157	0	0	0	0	0	0
Ralstonia	6.29396e-05	0.000423644	0.00285153	5.87898e-05	0.000233744	0.000929349	0	0	0	0	0	0
Solirubrobacterales_unclassified	6.29057e-05	0.000423527	0.00285149	1.94806e-08	1.10672e-05	0.00629157	0	0	0	0	0	0
Micromonosporaceae_unclassified	6.29057e-05	0.000423527	0.00285149	1.94806e-08	1.10672e-05	0.00629157	0	0	0	0	0	0
Aestuariimicrobium	6.29057e-05	0.000423527	0.00285149	1.94806e-08	1.10672e-05	0.00629157	0	0	0	0	0	0
Clostridium_XIX	6.29057e-05	0.000423527	0.00285149	1.94806e-08	1.10672e-05	0.00629157	0	0	0	0	0	0
Acinetobacter	6.29057e-05	0.000423527	0.00285149	1.94806e-08	1.10672e-05	0.00629157	1.74441e-07	9.7151e-05	0.0541014	2.62667e-05	0.000176849	0.00119069
Propionibacterium	6.29057e-05	0.000423527	0.00285149	1.94806e-08	1.10672e-05	0.00629157	1.74441e-07	9.7151e-05	0.0541014	2.64868e-05	0.000178329	0.00120064
Rhodobacteraceae_unclassified	6.29057e-05	0.000423527	0.00285149	1.94806e-08	1.10672e-05	0.00629157	0	0	0	0	0	0
Polyangiaceae_unclassified	6.29057e-05	0.000423527	0.00285149	1.94806e-08	1.10672e-05	0.00629157	0	0	0	0	0	0
Anaeroglobus	6.29057e-05	0.000423527	0.00285149	1.94806e-08	1.10672e-05	0.00629157	0	0	0	0	0	0
Microbacteriaceae_unclassified	6.92065e-08	3.85322e-05	0.0214502	0.000111936	0.000348564	0.00108542	0	0	0	0	0	0
Lactococcus	6.92065e-08	3.85322e-05	0.0214502	5.88049e-05	0.000233779	0.000929392	1.74441e-07	9.71517e-05	0.0541004	8.53922e-05	0.000339509	0.00134984
Olsenella	6.92065e-08	3.85322e-05	0.0214502	1.81806e-05	0.000122426	0.000824399	1.74441e-07	9.7151e-05	0.0541014	8.42562e-05	0.00033501	0.00133203
Elusimicrobium	6.92065e-08	3.85322e-05	0.0214502	5.90796e-05	0.000234869	0.000933716	1.74441e-07	9.7151e-05	0.0541014	2.60641e-05	0.000175491	0.00118158
Anaeroplasma	6.92065e-08	3.85322e-05	0.0214502	5.89364e-05	0.000234301	0.000931457	0	0	0	0	0	0
Parasutterella	6.92065e-08	3.85322e-05	0.0214502	5.89364e-05	0.000234301	0.000931457	0	0	0	0	0	0
Murdochiella	6.92065e-08	3.85322e-05	0.0214502	5.88049e-05	0.000233779	0.000929392	1.74441e-07	9.7151e-05	0.0541014	2.61988e-05	0.000176393	0.00118763
Succinivibrionaceae_unclassified	6.92065e-08	3.85322e-05	0.0214502	5.88049e-05	0.000233779	0.000929392	0	0	0	0	0	0
Mollicutes_unclassified	6.92065e-08	3.85322e-05	0.0214502	5.88049e-05	0.000233779	0.000929392	0	0	0	0	0	0
Saccharofermentans	6.92065e-08	3.85322e-05	0.0214501	5.88049e-05	0.000233779	0.000929392	0	0	0	0	0	0
Allisonella	6.92065e-08	3.85322e-05	0.0214502	5.88049e-05	0.000233779	0.000929392	1.74441e-07	9.7151e-05	0.0541014	2.60641e-05	0.000175491	0.00118158
Helcococcus	6.92065e-08	3.85322e-05	0.0214502	5.88049e-05	0.000233779	0.000929392	0	0	0	0	0	0
Rhodocyclaceae_unclassified	0	0	0	0	0	0	1.74441e-07	9.7151e-05	0.0541014	2.63121e-05	0.000177154	0.00119274
Macrococcus	6.92065e-08	3.85322e-05	0.0214502	1.82213e-05	0.000122699	0.000826237	1.74441e-07	9.7151e-05	0.0541014	2.62667e-05	0.000176849	0.00119069
Aerococcaceae_unclassified	0	0	0	0	0	0	1.74441e-07	9.7151e-05	0.0541014	2.61988e-05	0.000176393	0.00118763
Coprococcus	0	0	0	0	0	0	1.74441e-07	9.7151e-05	0.0541014	2.60641e-05	0.000175491	0.00118158
Hallella	6.92065e-08	3.85322e-05	0.0214502	1.81806e-05	0.000122426	0.000824399	1.74441e-07	9.7151e-05	0.0541014	2.60641e-05	0.000175491	0.00118158
Sphingomonadales_unclassified	0	0	0	0	0	0	1.74441e-07	9.7151e-05	0.0541014	2.60641e-05	0.000175491	0.00118158
Spartobacteria_unclassified	0	0	0	0	0	0	1.74441e-07	9.7151e-05	0.0541014	2.60641e-05	0.000175491	0.00118158
Atopococcus	0	0	0	0	0	0	1.74441e-07	9.7151e-05	0.0541014	2.60641e-05	0.000175491	0.00118158
Methylobacterium	0	0	0	0	0	0	1.74441e-07	9.7151e-05	0.0541014	2.60641e-05	0.000175491	0.00118158
Deltaproteobacteria_unclassified	6.92065e-08	3.85322e-05	0.0214502	1.81806e-05	0.000122426	0.000824399	1.74441e-07	9.7151e-05	0.0541014	2.60641e-05	0.000175491	0.00118158
Geobacillus	0	0	0	0	0	0	1.74441e-07	9.7151e-05	0.0541014	2.60641e-05	0.000175491	0.00118158
Fusobacteriales_unclassified	0	0	0	0	0	0	1.74441e-07	9.7151e-05	0.0541014	2.60641e-05	0.000175491	0.00118158
Brevibacterium	0	0	0	0	0	0	1.74441e-07	9.7151e-05	0.0541014	2.60641e-05	0.000175491	0.00118158
Arcobacter	0	0	0	0	0	0	1.74441e-07	9.7151e-05	0.0541014	2.60641e-05	0.000175491	0.00118158
Diaphorobacter	6.92065e-08	3.85322e-05	0.0214502	1.81806e-05	0.000122426	0.000824399	1.74441e-07	9.7151e-05	0.0541014	2.60641e-05	0.000175491	0.00118158
Alkaliphilus	0	0	0	0	0	0	1.74441e-07	9.7151e-05	0.0541014	2.60641e-05	0.000175491	0.00118158
Phocaeicola	6.92065e-08	3.85322e-05	0.0214502	1.82806e-05	0.000123098	0.000828924	0	0	0	0	0	0
Acetanaerobacterium	6.92065e-08	3.85322e-05	0.0214502	1.82417e-05	0.000122837	0.00082716	0	0	0	0	0	0
Ornithinimicrobium	6.92065e-08	3.85322e-05	0.0214502	1.82417e-05	0.000122837	0.00082716	0	0	0	0	0	0
Anaerofustis	6.92065e-08	3.85322e-05	0.0214502	1.82213e-05	0.000122699	0.000826237	0	0	0	0	0	0
Spirochaetales_unclassified	6.92065e-08	3.85322e-05	0.0214502	1.82213e-05	0.000122699	0.000826237	0	0	0	0	0	0
Pseudobutyrivibrio	6.92065e-08	3.85322e-05	0.0214502	1.81806e-05	0.000122426	0.000824399	0	0	0	0	0	0
Actinomycetaceae_unclassified	6.92065e-08	3.85322e-05	0.0214502	1.81806e-05	0.000122426	0.000824399	0	0	0	0	0	0
Nocardioidaceae_unclassified	6.92065e-08	3.85322e-05	0.0214502	1.81806e-05	0.000122426	0.000824399	0	0	0	0	0	0
Maribius	6.92065e-08	3.85322e-05	0.0214502	1.81806e-05	0.000122426	0.000824399	0	0	0	0	0	0
Ethanoligenens	6.92065e-08	3.85322e-05	0.0214502	1.81806e-05	0.000122426	0.000824399	0	0	0	0	0	0
Chloroplast_unclassified	6.92065e-08	3.85322e-05	0.0214502	1.81806e-05	0.000122426	0.000824399	0	0	0	0	0	0
Acidobacteria_Gp1_unclassified	6.92065e-08	3.85322e-05	0.0214502	1.81806e-05	0.000122426	0.000824399	0	0	0	0	0	0
Holdemania	6.92065e-08	3.85322e-05	0.0214502	1.81806e-05	0.000122426	0.000824399	0	0	0	0	0	0
Aeromicrobium	6.92065e-08	3.85322e-05	0.0214502	1.81806e-05	0.000122426	0.000824399	0	0	0	0	0	0
Roseomonas	6.92065e-08	3.85322e-05	0.0214502	1.81806e-05	0.000122426	0.000824399	0	0	0	0	0	0
Clostridiales_Incertae_Sedis_XI_unclassified	6.92065e-08	3.85322e-05	0.0214502	1.81806e-05	0.000122426	0.000824399	0	0	0	0	0	0
Asteroleplasma	6.92065e-08	3.85322e-05	0.0214502	1.81806e-05	0.000122426	0.000824399	0	0	0	0	0	0
Microbacterium	6.92065e-08	3.85322e-05	0.0214502	1.81806e-05	0.000122426	0.000824399	0	0	0	0	0	0
Phascolarctobacterium	6.92065e-08	3.85322e-05	0.0214502	1.81806e-05	0.000122426	0.000824399	0	0	0	0	0	0
Desulfovibrionaceae_unclassified	6.92065e-08	3.85322e-05	0.0214502	1.81806e-05	0.000122426	0.000824399	0	0	0	0	0	0
