# Supplementary material for: Stool microbiota composition is associated with the prospective risk of Plasmodium falciparum infection
Source: BMC Genomics. 2015 Aug 22;16(1):631. doi: 10.1186/s12864-015-1819-3 (PMC4546150; doi:10.1186/s12864-015-1819-3)
Supplement: Additional file 1: Table S1. — Taxonomic composition of Dirichlet components DC1 and DC2. Table S2. Fit of DMM modeling for various values of K (the number of Dirichlet components). Best fit is highlighted in red. Table S3. Taxonomic composition of Dirichlet components CC1 through CC9. Table S4. Distribution of samples from the four cohorts (Mali, HMP, Malawi, and MSD) in the 9 Dirichlet components (CC1 through CC9). Table S5. Fit of DMM modeling for various values of K (the number of Dirichlet components) for P. falciparum infection status analysis. Best fit is highlighted in red. Table S6. Taxonomic composition of Dirichlet components PP1, PP2, PN1, and PN2. Table S7. Taxonomic composition of Dirichlet components FM1 and FM2. Table S8. Cox model of DMM Component: Time to Infection. Figure S1. Increase in microbial taxa diversity with age in the Malian cohort. For each stool microbiota sample, the alpha diversity on the y-axis was plotted against the individual’s age in years (x-axis). The blue lines are the linear model fits and all of them have positive slope (P < 10−9). Four different alpha diversity measures are reported (Sobs – the observed #OTUs, Chao estimate, Ace estimate, and Shannon diversity). Similar trends are observed when the datasets are analyzed separately by gender. Figure S2. Evaluation of model fit of Dirichlet mixtures to the Mali dataset. Model fit is evaluated using the Laplace approximation to the model evidence for varying values of K (the number of Dirichlet components). For these data, K = 2 results in the best fit. (ZIP 595 kb) [file 12864_2015_1819_MOESM1_ESM.zip › Supplementary_tables_and_figures/Supplementary_Table_1.xlsx]

## Sheet: table1.xls
Note: Mean value (MPE) along with the lower 95% and upper 95% credible interval are reported for each Dirichlet component
	Dirichlet Component DC1			Dirichlet Component DC2
Taxon	Lower95%	MPE	Upper95%	Lower95%	MPE	Upper95%
Bifidobacterium	0.00625136	0.00781901	0.00977976	0.138203	0.171619	0.213114
Streptococcus	0.0238437	0.0279646	0.0327977	0.0932894	0.116285	0.144949
Ruminococcaceae_unclassified	0.0775721	0.0873742	0.0984149	0.00774246	0.0114458	0.0169206
Lachnospiraceae_unclassified	0.0756945	0.0853151	0.0961585	0.0149959	0.0205137	0.0280618
Faecalibacterium	0.0653561	0.0740386	0.0838746	0.0092834	0.0132785	0.0189928
Bacteria_unclassified	0.0562095	0.063983	0.0728316	0.0568438	0.0718452	0.0908056
Blautia	0.052936	0.0603991	0.0689143	0.00848772	0.0122884	0.017791
Clostridiales_unclassified	0.0356528	0.0411791	0.047562	0.00720741	0.0105072	0.0153177
Lactobacillales_unclassified	0.00612221	0.00759765	0.00942867	0.0271739	0.0350507	0.0452107
Prevotellaceae_unclassified	0.027293	0.0318696	0.0372136	0.00930634	0.0133124	0.0190429
Dorea	0.0266894	0.0311489	0.0363535	0.0106231	0.014946	0.021028
Actinobacteria_unclassified	0.00754981	0.00916047	0.0111147	0.0235776	0.0308634	0.0404007
Firmicutes_unclassified	0.0261893	0.030496	0.0355109	0.01856	0.0243532	0.0319547
Escherichia_Shigella	0.00542647	0.00682272	0.00857822	0.0213815	0.0285807	0.0382038
Clostridium_XI	0.0226758	0.0265884	0.0311761	0.00241295	0.00429086	0.00763026
Erysipelotrichaceae_incertae_sedis	0.0210383	0.0247384	0.0290893	0.00196447	0.00368538	0.00691387
Coriobacteriaceae_unclassified	0.0167414	0.0197479	0.0232944	0.0182374	0.0246516	0.0333218
Collinsella	0.0198166	0.0232634	0.0273097	0.0142035	0.019595	0.027033
Bifidobacteriaceae_unclassified	0.00116742	0.00174007	0.00259362	0.0154747	0.0207273	0.0277627
Clostridiaceae_1_unclassified	0.0150221	0.0178225	0.021145	0.00215343	0.00392855	0.00716697
Actinomyces	0.00676881	0.00822919	0.0100047	0.0127348	0.017369	0.0236897
Prevotella	0.0140652	0.0167046	0.0198392	0.00411258	0.00658313	0.0105378
Enterococcus	0.00458034	0.00579019	0.00731961	0.0120894	0.0166967	0.02306
Veillonella	0.00510844	0.006397	0.0080106	0.0119149	0.0164537	0.0227215
Bacilli_unclassified	0.00255757	0.00341156	0.00455069	0.0120309	0.0164196	0.0224093
Rothia	0.00224295	0.0030411	0.00412327	0.0116256	0.0159873	0.0219854
Streptococcaceae_unclassified	0.00190862	0.00264976	0.00367869	0.0116222	0.0159833	0.0219806
Catenibacterium	0.0126918	0.0153464	0.0185562	0.00120999	0.0025681	0.00545057
Dialister	0.012711	0.0152947	0.0184035	0.00381104	0.00618427	0.0100354
Lachnospiracea_incertae_sedis	0.0119667	0.0142591	0.0169906	0.000723506	0.00175427	0.00425355
Ruminococcus	0.011455	0.0137833	0.0165848	0.000339904	0.00105829	0.00329501
Lactobacillus	0.00106932	0.00162103	0.0024574	0.00949072	0.0134999	0.0192027
Erysipelotrichaceae_unclassified	0.0113002	0.0134771	0.0160735	0.00328286	0.00549177	0.00918698
Slackia	0.00966781	0.0115921	0.0138994	0.00188027	0.00352771	0.00661859
Turicibacter	0.00939099	0.0113536	0.0137263	0.000181456	0.00072121	0.0028665
Actinomycetales_unclassified	0.00336626	0.00433803	0.00559033	0.00775841	0.0111671	0.0160733
Roseburia	0.00855148	0.0102968	0.0123983	0.0005175	0.00139534	0.00376226
Bacteroidetes_unclassified	0.00785452	0.00953611	0.0115777	0.00240694	0.00427685	0.00759946
Enterobacteriaceae_unclassified	0.00101649	0.00155536	0.00237991	0.00621401	0.00933514	0.0140239
Atopobium	0.000970633	0.00148542	0.00227323	0.00623211	0.00928682	0.0138388
Bacteroidales_unclassified	0.00717653	0.00878541	0.010755	0.00383316	0.00621923	0.0100906
Proteobacteria_unclassified	0.000721461	0.00117017	0.00189796	0.00558049	0.00853629	0.0130577
Gemella	0.0011916	0.00176267	0.00260741	0.00528352	0.00808361	0.0123676
Bacteroides	0.00453833	0.00573786	0.00725445	0.00491172	0.00767412	0.0119901
Granulicatella	0.00191048	0.00264137	0.00365189	0.00493429	0.0076253	0.0117839
Flavonifractor	0.00605023	0.00745538	0.00918687	5.24867e-05	0.00036391	0.00252313
Gammaproteobacteria_unclassified	0.00148453	0.00212492	0.00304155	0.00437356	0.00691037	0.0109186
Bacillales_unclassified	0.00548771	0.00684003	0.00852559	0.00349666	0.00575854	0.00948358
Veillonellaceae_unclassified	0.00426702	0.00541301	0.00686677	0.00408135	0.00653292	0.0104571
Peptostreptococcaceae_unclassified	0.00491435	0.00614759	0.00769031	0.000179281	0.000712525	0.00283182
Megasphaera	0.000223185	0.000472774	0.00100148	0.00367826	0.00605379	0.00996351
Weissella	0.00323181	0.00424877	0.00558574	0.00358692	0.00590397	0.00971778
Clostridia_unclassified	0.00451936	0.00567929	0.00713691	0.000923062	0.00207447	0.0046621
Sarcina	0.00421086	0.00543053	0.00700348	0.000726381	0.00176627	0.00429487
TM7_genera_incertae_sedis_unclassified	0.00141189	0.00203302	0.0029274	0.00260691	0.00453031	0.00787279
Anaerobacter	0.00329219	0.00427758	0.00555792	0.000179911	0.000715039	0.00284186
Staphylococcus	0.00133802	0.00195116	0.00284527	0.00239922	0.00426326	0.00757555
Clostridium_XVIII	0.00300469	0.00394189	0.00517141	0.00137752	0.00278579	0.00563373
Klebsiella	0.00179236	0.00251152	0.00351924	0.00216104	0.00393874	0.00717881
Eggerthella	0.00298071	0.00392026	0.00515598	0.00214336	0.00390995	0.00713259
Mogibacterium	0.0029506	0.00387122	0.00507907	0.00163005	0.00316311	0.006138
unknown_unclassified	0.000140057	0.000339578	0.000823332	0.00208308	0.00379699	0.00692107
Eubacteriaceae_unclassified	6.65488e-05	0.000207045	0.000644155	0.00166364	0.00323211	0.00627932
Succinivibrio	0.00225455	0.00306758	0.00417381	6.06741e-08	3.39054e-05	0.018932
Megamonas	1.089e-05	7.33298e-05	0.000493782	0.00139524	0.00281723	0.00568846
Streptophyta_unclassified	0.00196547	0.00271698	0.00375584	0.000717137	0.00173855	0.00421475
Gemmiger	0.00182083	0.00252853	0.00351129	0.000338574	0.0010542	0.00328242
Enterococcaceae_unclassified	0.000101661	0.000272986	0.000733038	0.0011591	0.00245511	0.0052002
Butyricicoccus	0.000705266	0.00114404	0.00185579	0.00115788	0.00245245	0.00519439
Peptoniphilus	6.65637e-05	0.000207296	0.000645571	0.000933088	0.00209693	0.00471241
Clostridium_sensu_stricto	0.0014231	0.00207492	0.00302529	0.000180705	0.000718179	0.00285427
Alistipes	0.00144091	0.00207469	0.00298724	6.08165e-08	3.39249e-05	0.0189084
Oscillibacter	0.00137265	0.00198874	0.00288136	6.06741e-08	3.39054e-05	0.018932
Haemophilus	0.00137098	0.00198637	0.00287798	0.000340017	0.00105852	0.00329533
Mitsuokella	0.00124095	0.00183539	0.00271459	0.000181974	0.000723216	0.00287427
Howardella	0.00122828	0.00181666	0.00268688	5.54493e-05	0.000373179	0.00251153
Clostridium_XlVa	0.000978341	0.00149715	0.00229109	0.000723163	0.0017531	0.00424987
Pseudomonas	0.000102932	0.000276385	0.000742128	0.000717011	0.0017433	0.00423854
Butyrivibrio	0.00116005	0.00174312	0.00261927	6.06741e-08	3.39054e-05	0.018932
Methylocystis	0.000267489	0.00054014	0.0010907	0.000717995	0.00174062	0.00421976
Brevibacillus	0.00103892	0.0015751	0.00238799	6.23832e-08	3.41298e-05	0.0186646
Parabacteroides	0.000984491	0.00150653	0.0023054	0.00051932	0.00139992	0.00377372
Campylobacter	0.000559897	0.000953747	0.00162464	0.000525541	0.00141093	0.00378795
Sphingomonadaceae_unclassified	0.000140057	0.000339578	0.000823332	0.000524001	0.0014068	0.00377689
Alphaproteobacteria_unclassified	0.00010166	0.000272984	0.000733035	0.00052342	0.00140526	0.00377278
Subdoligranulum	0.000508558	0.000883759	0.00153577	0.000519983	0.00139605	0.00374813
Peptostreptococcus	0.000511645	0.000889106	0.00154503	0.000519364	0.0013944	0.00374369
Parvimonas	0.000506551	0.000880293	0.00152979	0.000518147	0.00139113	0.00373493
Clostridium_IV	0.000878041	0.0013717	0.00214289	6.06741e-08	3.39054e-05	0.018932
Brachyspira	0.000838906	0.00132566	0.00209484	6.08165e-08	3.39144e-05	0.0189212
Eubacterium	0.000704861	0.00114335	0.00185463	6.06741e-08	3.39054e-05	0.018932
Akkermansia	0.000683857	0.00112579	0.0018533	0.000337168	0.0010564	0.00330988
Pseudoflavonifractor	0.000656211	0.00108028	0.00177839	6.06741e-08	3.39054e-05	0.018932
Fusobacteriaceae_unclassified	0.000319016	0.000619078	0.00120137	0.000345254	0.00107492	0.00334668
Lysinibacillus	0.000101661	0.000272986	0.000733038	0.000344459	0.00107244	0.00333896
Pseudoramibacter	1.0872e-05	7.32171e-05	0.00049308	0.000339839	0.00105807	0.00329424
Methylobacteriaceae_unclassified	6.66534e-05	0.000207576	0.000646446	0.000339788	0.00105793	0.00329388
Bacillaceae_2_unclassified	0.000455286	0.000809129	0.00143797	0.00033953	0.001057	0.00329058
Anaerococcus	0.000359446	0.000674454	0.00126553	0.000339287	0.00105637	0.00328904
Ureibacillus	0.000465478	0.000827167	0.0014699	0.000338978	0.00105546	0.00328632
Burkholderiales_unclassified	0.000605279	0.00101275	0.00169454	5.54493e-05	0.000373179	0.00251153
Spirochaetaceae_unclassified	0.000571211	0.000972969	0.0016573	6.06741e-08	3.39054e-05	0.018932
Bacillus	0.000521584	0.000906356	0.00157497	0.000179695	0.000714185	0.00283847
Selenomonadales_unclassified	0.000406647	0.00074121	0.00135103	0.000179699	0.000714193	0.00283848
Propionibacteriaceae_unclassified	0.000406078	0.000740176	0.00134915	6.06741e-08	3.39057e-05	0.0189317
Clostridium_XlVb	3.52438e-05	0.000140115	0.000557045	0.000181813	0.000722588	0.00287182
Leuconostoc	0.000227735	0.000482391	0.00102181	0.000181514	0.000721396	0.00286706
Sutterella	1.08745e-05	7.32259e-05	0.000493083	0.000180695	0.000718155	0.00285424
Pelomonas	1.15439e-08	6.60381e-06	0.00378258	0.000180435	0.000717122	0.00285013
Comamonadaceae_unclassified	0.000102894	0.000276292	0.000741904	0.000180381	0.000716907	0.00284928
Dolosigranulum	1.15439e-08	6.60386e-06	0.00378254	0.000180125	0.000715886	0.00284521
Paracoccus	3.51688e-05	0.000139818	0.000555864	0.000180053	0.000715605	0.00284411
Bradyrhizobiaceae_unclassified	1.08745e-05	7.32259e-05	0.000493083	0.00017991	0.000715036	0.00284185
Planococcaceae_unclassified	1.0872e-05	7.32171e-05	0.00049308	0.000179705	0.000714209	0.0028385
Acidaminococcus	1.15439e-08	6.60381e-06	0.00378258	0.000179695	0.000714185	0.00283847
Varibaculum	0.000362205	0.000679632	0.00127524	0.000179283	0.000713216	0.00283728
Carnobacteriaceae_unclassified	1.3374e-08	6.84342e-06	0.00350393	0.000179268	0.000712492	0.00283177
Rhizobiales_unclassified	1.09067e-05	7.34427e-05	0.000494542	0.000179268	0.000712492	0.00283177
Betaproteobacteria_unclassified	3.51688e-05	0.000139818	0.000555864	0.000179268	0.000712492	0.00283177
Peptococcus	1.08745e-05	7.32259e-05	0.000493083	0.000179268	0.000712492	0.00283177
Finegoldia	1.15439e-08	6.60386e-06	0.00378254	0.000179268	0.000712492	0.00283177
Pseudomonadaceae_unclassified	1.15439e-08	6.60381e-06	0.00378258	0.000179268	0.000712492	0.00283177
Barnesiella	0.000317473	0.000616076	0.00119553	6.06741e-08	3.39054e-05	0.018932
Treponema	0.000315639	0.000612525	0.00118866	6.06741e-08	3.39054e-05	0.018932
Desulfovibrio	0.000314332	0.000609997	0.00118377	6.06741e-08	3.39054e-05	0.018932
Comamonas	0.00026842	0.000542014	0.00109448	6.06741e-08	3.39054e-05	0.018932
Odoribacter	0.000224638	0.000475844	0.00100797	6.06741e-08	3.39054e-05	0.018932
Porphyromonadaceae_unclassified	0.000224596	0.000475755	0.00100778	6.06741e-08	3.39054e-05	0.018932
Paenibacillus	0.000223907	0.000474301	0.00100471	6.06741e-08	3.39054e-05	0.018932
Aneurinibacillus	0.000182006	0.000409053	0.000919336	5.57525e-05	0.000375216	0.00252522
Butyricimonas	0.000181987	0.000409008	0.000919229	6.06741e-08	3.39054e-05	0.018932
Corynebacterium	0.000180722	0.00040617	0.000912866	5.545e-05	0.000373182	0.00251153
Lactobacillaceae_unclassified	3.53047e-05	0.000140358	0.000558009	5.58626e-05	0.000375955	0.00253018
Burkholderia	1.15439e-08	6.60381e-06	0.00378258	5.58106e-05	0.000375607	0.00252784
Rummeliibacillus	1.15439e-08	6.60381e-06	0.00378258	5.57525e-05	0.000375216	0.00252522
Ureaplasma	3.51688e-05	0.000139818	0.000555864	5.57259e-05	0.000375037	0.00252401
Alcaligenaceae_unclassified	1.08745e-05	7.32259e-05	0.000493083	5.57259e-05	0.000375037	0.00252401
Microvirga	3.52386e-05	0.000140103	0.000557029	5.57e-05	0.000374838	0.00252251
Solobacterium	6.63669e-05	0.000206684	0.000643669	5.55816e-05	0.000374068	0.00251749
Porphyromonas	0.000101805	0.000273371	0.00073407	5.55816e-05	0.000374068	0.00251749
Burkholderiaceae_unclassified	1.15439e-08	6.60381e-06	0.00378258	5.55816e-05	0.000374068	0.00251749
Ralstonia	3.51434e-05	0.000139758	0.00055579	5.55123e-05	0.000373396	0.0025116
Solirubrobacterales_unclassified	1.15439e-08	6.60386e-06	0.00378254	5.54493e-05	0.000373179	0.00251153
Gardnerella	1.15439e-08	6.60381e-06	0.00378258	5.54493e-05	0.000373179	0.00251153
Devosia	1.08899e-05	7.33297e-05	0.000493782	5.54493e-05	0.000373179	0.00251153
Fusobacterium	6.62729e-05	0.000206392	0.000642762	5.54493e-05	0.000373179	0.00251153
Negativicoccus	1.08745e-05	7.32259e-05	0.000493083	5.54493e-05	0.000373179	0.00251153
Micromonosporaceae_unclassified	1.15439e-08	6.60386e-06	0.00378254	5.54493e-05	0.000373179	0.00251153
Pasteurellaceae_unclassified	0.000140057	0.000339578	0.000823332	5.54493e-05	0.000373179	0.00251153
Aestuariimicrobium	1.15439e-08	6.60386e-06	0.00378254	5.54493e-05	0.000373179	0.00251153
Burkholderiales_incertae_sedis_unclassified	6.69138e-05	0.000208386	0.000648964	5.54493e-05	0.000373179	0.00251153
Clostridium_XIX	1.15439e-08	6.60381e-06	0.00378258	5.54493e-05	0.000373179	0.00251153
Spartobacteria_genera_incertae_sedis_unclassified	1.15439e-08	6.60381e-06	0.00378258	5.54493e-05	0.000373179	0.00251153
Beijerinckiaceae_unclassified	1.15439e-08	6.60381e-06	0.00378258	5.54493e-05	0.000373179	0.00251153
Cloacibacterium	0.000140675	0.000341075	0.000826955	5.54493e-05	0.000373179	0.00251153
Acinetobacter	1.08977e-05	7.33818e-05	0.000494132	5.54493e-05	0.000373179	0.00251153
Planctomycetaceae_unclassified	1.15439e-08	6.60381e-06	0.00378258	5.54493e-05	0.000373179	0.00251153
Propionibacterium	1.09225e-05	7.35494e-05	0.00049526	5.54493e-05	0.000373179	0.00251153
Rhodobacteraceae_unclassified	1.15439e-08	6.60381e-06	0.00378258	5.54493e-05	0.000373179	0.00251153
Polyangiaceae_unclassified	1.15439e-08	6.6041e-06	0.00378228	5.54493e-05	0.000373179	0.00251153
Achromobacter	1.08745e-05	7.32259e-05	0.000493083	5.54493e-05	0.000373179	0.00251153
Anaeroglobus	1.15439e-08	6.60381e-06	0.00378258	5.54493e-05	0.000373179	0.00251153
Bacillaceae_1_unclassified	0.000102484	0.000275193	0.000738954	5.54493e-05	0.000373179	0.00251153
Synergistaceae_unclassified	0.000140255	0.000340057	0.00082449	6.06741e-08	3.39054e-05	0.018932
Lactococcus	0.000102036	0.00027399	0.000735731	6.06741e-08	3.39054e-05	0.018932
Bilophila	0.000101661	0.000272986	0.000733038	6.06741e-08	3.39054e-05	0.018932
Microbacteriaceae_unclassified	6.66914e-05	0.000207694	0.000646809	6.06741e-08	3.39054e-05	0.018932
Elusimicrobium	6.64691e-05	0.000207002	0.000644659	6.06741e-08	3.39054e-05	0.018932
Murdochiella	6.63669e-05	0.000206684	0.000643669	6.06741e-08	3.39054e-05	0.018932
Allisonella	6.62729e-05	0.000206392	0.000642762	6.06741e-08	3.39054e-05	0.018932
Olsenella	6.62729e-05	0.000206392	0.000642762	6.06741e-08	3.39054e-05	0.018932
Acidovorax	3.53281e-05	0.000140451	0.000558377	6.06741e-08	3.39054e-05	0.018932
Macrococcus	3.52938e-05	0.000140314	0.000557834	6.06741e-08	3.39054e-05	0.018932
Pediococcus	3.52828e-05	0.000140271	0.000557664	6.06741e-08	3.39067e-05	0.0189305
Dietzia	3.52187e-05	0.000140016	0.00055665	6.06741e-08	3.39054e-05	0.018932
Anaeroplasma	3.52187e-05	0.000140016	0.00055665	6.06741e-08	3.39054e-05	0.018932
Parasutterella	3.52187e-05	0.000140016	0.00055665	6.06741e-08	3.39054e-05	0.018932
Hallella	3.51688e-05	0.000139818	0.000555864	6.06741e-08	3.39054e-05	0.018932
Succinivibrionaceae_unclassified	3.51688e-05	0.000139818	0.000555864	6.06741e-08	3.39054e-05	0.018932
Deltaproteobacteria_unclassified	3.51688e-05	0.000139818	0.000555864	6.06741e-08	3.39054e-05	0.018932
Gordonibacter	3.51688e-05	0.000139818	0.000555864	6.06741e-08	3.39054e-05	0.018932
Mollicutes_unclassified	3.51688e-05	0.000139818	0.000555864	6.06741e-08	3.39054e-05	0.018932
Diaphorobacter	3.51688e-05	0.000139818	0.000555864	6.06741e-08	3.39054e-05	0.018932
Helcococcus	3.51688e-05	0.000139818	0.000555864	6.06741e-08	3.39054e-05	0.018932
Saccharofermentans	3.51687e-05	0.000139818	0.000555864	6.06741e-08	3.39057e-05	0.0189317
Cetobacterium	1.09404e-05	7.36698e-05	0.000496073	6.06741e-08	3.39067e-05	0.0189305
Phocaeicola	1.09124e-05	7.3481e-05	0.0004948	6.06741e-08	3.39054e-05	0.018932
Rhodocyclaceae_unclassified	1.09028e-05	7.34166e-05	0.000494366	6.06741e-08	3.39054e-05	0.018932
Acetanaerobacterium	1.08977e-05	7.33818e-05	0.000494132	6.06741e-08	3.39054e-05	0.018932
Ornithinimicrobium	1.08977e-05	7.33818e-05	0.000494132	6.06741e-08	3.39054e-05	0.018932
Anaerofustis	1.08899e-05	7.33297e-05	0.000493782	6.06741e-08	3.39054e-05	0.018932
Aerococcaceae_unclassified	1.08899e-05	7.33297e-05	0.000493782	6.06741e-08	3.39054e-05	0.018932
Spirochaetales_unclassified	1.08899e-05	7.33297e-05	0.000493782	6.06741e-08	3.39054e-05	0.018932
Pseudobutyrivibrio	1.08745e-05	7.32259e-05	0.000493083	6.06741e-08	3.39054e-05	0.018932
Actinomycetaceae_unclassified	1.08745e-05	7.32259e-05	0.000493083	6.06741e-08	3.39054e-05	0.018932
Coprococcus	1.08745e-05	7.32259e-05	0.000493083	6.06741e-08	3.39054e-05	0.018932
Nocardioidaceae_unclassified	1.08745e-05	7.32259e-05	0.000493083	6.06741e-08	3.39054e-05	0.018932
Maribius	1.08745e-05	7.32259e-05	0.000493083	6.06741e-08	3.39054e-05	0.018932
Sphingomonadales_unclassified	1.08745e-05	7.32259e-05	0.000493083	6.06741e-08	3.39054e-05	0.018932
Ethanoligenens	1.08745e-05	7.32259e-05	0.000493083	6.06741e-08	3.39054e-05	0.018932
Spartobacteria_unclassified	1.08745e-05	7.32259e-05	0.000493083	6.06741e-08	3.39054e-05	0.018932
Atopococcus	1.08745e-05	7.32259e-05	0.000493083	6.06741e-08	3.39054e-05	0.018932
Chloroplast_unclassified	1.08745e-05	7.32259e-05	0.000493083	6.06741e-08	3.39054e-05	0.018932
Acidobacteria_Gp1_unclassified	1.08745e-05	7.32259e-05	0.000493083	6.06741e-08	3.39054e-05	0.018932
Holdemania	1.08745e-05	7.32259e-05	0.000493083	6.06741e-08	3.39054e-05	0.018932
Methylobacterium	1.08745e-05	7.32259e-05	0.000493083	6.06741e-08	3.39054e-05	0.018932
Aeromicrobium	1.08745e-05	7.32259e-05	0.000493083	6.06741e-08	3.39054e-05	0.018932
Roseomonas	1.08745e-05	7.32259e-05	0.000493083	6.06741e-08	3.39054e-05	0.018932
Geobacillus	1.08745e-05	7.32259e-05	0.000493083	6.06741e-08	3.39054e-05	0.018932
Fusobacteriales_unclassified	1.08745e-05	7.32259e-05	0.000493083	6.06741e-08	3.39054e-05	0.018932
Clostridiales_Incertae_Sedis_XI_unclassified	1.08745e-05	7.32259e-05	0.000493083	6.06741e-08	3.39054e-05	0.018932
Brevibacterium	1.08745e-05	7.32259e-05	0.000493083	6.06741e-08	3.39054e-05	0.018932
Helicobacter	1.08745e-05	7.32259e-05	0.000493083	6.06741e-08	3.39054e-05	0.018932
Arcobacter	1.08745e-05	7.32259e-05	0.000493083	6.06741e-08	3.39054e-05	0.018932
Asteroleplasma	1.08745e-05	7.32259e-05	0.000493083	6.06741e-08	3.39054e-05	0.018932
Microbacterium	1.08745e-05	7.32259e-05	0.000493083	6.06741e-08	3.39054e-05	0.018932
Desulfovibrionales_unclassified	1.08745e-05	7.32259e-05	0.000493083	6.06741e-08	3.39054e-05	0.018932
Phascolarctobacterium	1.08745e-05	7.32259e-05	0.000493083	6.06741e-08	3.39054e-05	0.018932
Desulfovibrionaceae_unclassified	1.08745e-05	7.32259e-05	0.000493083	6.06741e-08	3.39054e-05	0.018932
Alkaliphilus	1.08745e-05	7.32259e-05	0.000493083	6.06741e-08	3.39054e-05	0.018932
Neisseria	1.08745e-05	7.32258e-05	0.000493083	6.06741e-08	3.39054e-05	0.0189319
