# Supplementary material for: Stool microbiota composition is associated with the prospective risk of Plasmodium falciparum infection
Source: BMC Genomics. 2015 Aug 22;16(1):631. doi: 10.1186/s12864-015-1819-3 (PMC4546150; doi:10.1186/s12864-015-1819-3)
Supplement: Additional file 1: Table S1. — Taxonomic composition of Dirichlet components DC1 and DC2. Table S2. Fit of DMM modeling for various values of K (the number of Dirichlet components). Best fit is highlighted in red. Table S3. Taxonomic composition of Dirichlet components CC1 through CC9. Table S4. Distribution of samples from the four cohorts (Mali, HMP, Malawi, and MSD) in the 9 Dirichlet components (CC1 through CC9). Table S5. Fit of DMM modeling for various values of K (the number of Dirichlet components) for P. falciparum infection status analysis. Best fit is highlighted in red. Table S6. Taxonomic composition of Dirichlet components PP1, PP2, PN1, and PN2. Table S7. Taxonomic composition of Dirichlet components FM1 and FM2. Table S8. Cox model of DMM Component: Time to Infection. Figure S1. Increase in microbial taxa diversity with age in the Malian cohort. For each stool microbiota sample, the alpha diversity on the y-axis was plotted against the individual’s age in years (x-axis). The blue lines are the linear model fits and all of them have positive slope (P < 10−9). Four different alpha diversity measures are reported (Sobs – the observed #OTUs, Chao estimate, Ace estimate, and Shannon diversity). Similar trends are observed when the datasets are analyzed separately by gender. Figure S2. Evaluation of model fit of Dirichlet mixtures to the Mali dataset. Model fit is evaluated using the Laplace approximation to the model evidence for varying values of K (the number of Dirichlet components). For these data, K = 2 results in the best fit. (ZIP 595 kb) [file 12864_2015_1819_MOESM1_ESM.zip › Supplementary_tables_and_figures/Supplementary_Table_7.xlsx]

## Sheet: Cluster_Imm_Sus.xls
Note: Mean value (MPE) along with the lower 95% and upper 95% credible interval are reported for each Dirichlet component
	Dirichlet Component FM1			Dirichlet Component FM2
Taxon	Lower95%	MPE	Upper95%	Lower95%	MPE	Upper95%
Bifidobacterium	0.16996	0.220151	0.285164	0.00557668	0.00751378	0.0101237
Streptococcus	0.076906	0.102334	0.13617	0.0245877	0.0302596	0.0372399
Ruminococcaceae_unclassified	0.00370395	0.00674936	0.0122987	0.079614	0.0930236	0.108692
Lachnospiraceae_unclassified	0.0119273	0.0178804	0.0268049	0.0784787	0.0916972	0.107142
Faecalibacterium	0.00562219	0.00940234	0.0157241	0.0686653	0.0807384	0.0949341
Bacteria_unclassified	0.0561117	0.0754495	0.101452	0.0519534	0.0618262	0.0735751
Blautia	0.00669492	0.0108486	0.0175792	0.051728	0.0615826	0.0733145
Clostridiales_unclassified	0.00506798	0.00847945	0.0141873	0.0333816	0.0404581	0.0490348
Lactobacillales_unclassified	0.0230066	0.0318851	0.0441899	0.0055915	0.00746215	0.00995861
Prevotellaceae_unclassified	0.00647377	0.0106488	0.0175164	0.0284565	0.0349038	0.0428119
Dorea	0.00823291	0.0129935	0.020507	0.0241549	0.0297085	0.036539
Actinobacteria_unclassified	0.0222805	0.0311623	0.0435846	0.00654844	0.0085269	0.0111031
Firmicutes_unclassified	0.0165799	0.0233942	0.0330093	0.0243481	0.0298377	0.0365651
Escherichia_Shigella	0.0229068	0.0327354	0.0467812	0.00550433	0.00743985	0.010056
Clostridium_XI	0.000826901	0.00222111	0.00596603	0.0175728	0.0219004	0.0272937
Erysipelotrichaceae_incertae_sedis	0.000864425	0.00232166	0.0062355	0.0186361	0.0232067	0.0288981
Coriobacteriaceae_unclassified	0.0143943	0.0213746	0.03174	0.0139357	0.017463	0.021883
Collinsella	0.0120663	0.0182464	0.0275917	0.0185512	0.0229978	0.0285103
Bifidobacteriaceae_unclassified	0.0164204	0.0232833	0.0330144	0.000918283	0.00159569	0.00277282
Clostridiaceae_1_unclassified	0.000543212	0.00169224	0.00527175	0.0126977	0.015983	0.0201182
Actinomyces	0.0123842	0.0182694	0.0269513	0.00560096	0.0073401	0.00961927
Prevotella	0.00228473	0.00461404	0.00931809	0.013981	0.0175443	0.0220158
Enterococcus	0.0103606	0.0158254	0.0241727	0.00451267	0.00611057	0.00827426
Veillonella	0.0109893	0.0164847	0.024728	0.00403676	0.00555006	0.00763068
Bacilli_unclassified	0.0104756	0.0155975	0.0232236	0.00241624	0.00352227	0.00513458
Rothia	0.0122436	0.0179445	0.0262999	0.00167731	0.00259217	0.00400603
Streptococcaceae_unclassified	0.0104733	0.0155925	0.0232139	0.00145672	0.00232994	0.00372662
Catenibacterium	0.000550497	0.00171501	0.00534291	0.010488	0.0136239	0.0176975
Dialister	0.00218456	0.00441273	0.00891354	0.00987654	0.0127635	0.0164943
Lachnospiracea_incertae_sedis	0.000537501	0.00167451	0.00521669	0.0109937	0.0138937	0.0175587
Ruminococcus	0.000280894	0.00111688	0.00444091	0.0110052	0.0140905	0.0180407
Lactobacillus	0.00866934	0.0135272	0.0211073	0.000761466	0.00138777	0.00252922
Erysipelotrichaceae_unclassified	0.00266348	0.00516913	0.010032	0.0107522	0.0135973	0.0171951
Slackia	0.00182413	0.00386521	0.00819016	0.00877863	0.0111922	0.0142693
Turicibacter	8.81e-05	0.000593784	0.00400277	0.00760123	0.00986017	0.0127904
Actinomycetales_unclassified	0.00720529	0.0113807	0.0179759	0.00270006	0.0038639	0.00552941
Roseburia	9.67e-08	5.34e-05	0.029454	0.00842416	0.0107444	0.0137037
Bacteroidetes_unclassified	0.00225566	0.00455517	0.0091989	0.0070149	0.0091473	0.0119279
Enterobacteriaceae_unclassified	0.00654446	0.010609	0.0171978	0.00114041	0.0019077	0.00319123
Atopobium	0.00724527	0.0114437	0.0180751	0.000638921	0.00119899	0.00225
Bacteroidales_unclassified	0.00272985	0.00529725	0.0102793	0.00729857	0.00951274	0.0123986
Proteobacteria_unclassified	0.00661095	0.0107154	0.0173681	0.000742342	0.00135302	0.00246606
Gemella	0.00442073	0.0076807	0.0133447	0.000904633	0.00157208	0.00273196
Bacteroides	0.00313573	0.00588328	0.0110382	0.00436427	0.00593176	0.00806222
Granulicatella	0.00427408	0.00742711	0.0129062	0.00188649	0.0028597	0.00433498
Flavonifractor	9.59e-08	5.33e-05	0.0295866	0.00553398	0.00734282	0.00974289
Gammaproteobacteria_unclassified	0.00521574	0.00872423	0.0145928	0.0017776	0.00271981	0.00416142
Bacillales_unclassified	0.0026052	0.00505619	0.00981309	0.00397073	0.00548102	0.00756577
Veillonellaceae_unclassified	0.00302638	0.00567918	0.0106573	0.00325975	0.00458669	0.00645378
Peptostreptococcaceae_unclassified	0.000280894	0.00111688	0.00444091	0.00409727	0.00557183	0.00757707
Megasphaera	0.00282992	0.00549098	0.0106543	0.000117632	0.000366297	0.00114061
Weissella	0.00223882	0.00452139	0.00913113	0.00284085	0.00411165	0.00595092
Clostridia_unclassified	0.000280966	0.00111705	0.00444112	0.00466348	0.00623397	0.00833335
Sarcina	0.000287697	0.0011439	0.00454821	0.00405217	0.00564091	0.00785255
TM7_genera_incertae_sedis_unclassified	0.0018154	0.00384638	0.0081495	0.00126377	0.00204993	0.00332512
Anaerobacter	8.69e-05	0.000585027	0.00393914	0.00253017	0.00366417	0.00530642
Staphylococcus	0.0018639	0.00394843	0.00836422	0.00100173	0.00170637	0.00290666
Clostridium_XVIII	0.000824048	0.00221308	0.0059435	0.00246418	0.00359195	0.00523586
Klebsiella	0.00188325	0.00398981	0.00845273	0.00162935	0.00254468	0.00397423
Eggerthella	0.00183448	0.00388648	0.00823382	0.00276915	0.00398456	0.00573344
Mogibacterium	0.00115092	0.00279088	0.00676765	0.00279422	0.00399727	0.00571828
unknown_unclassified	0.00250722	0.0048673	0.00944895	0.000117632	0.000366297	0.00114061
Eubacteriaceae_unclassified	0.00119245	0.0028914	0.0070109	0.00011793	0.00036722	0.00114348
Succinivibrio	9.59e-08	5.33e-05	0.0295866	0.00213713	0.00321007	0.00482169
Megamonas	0.00184096	0.00390036	0.00826353	2.1e-08	1.18e-05	0.00661218
Streptophyta_unclassified	8.73e-05	0.000587472	0.00395445	0.00185637	0.00283975	0.00434405
Gemmiger	0.000280554	0.00111608	0.00443992	0.00175985	0.00269272	0.00412009
Enterococcaceae_unclassified	0.00115408	0.00279831	0.00678512	0.000117612	0.000366257	0.00114056
Butyricicoccus	0.000817748	0.0021962	0.00589828	0.0007294	0.00132956	0.00242355
Peptoniphilus	0.00114293	0.00277142	0.00672025	0.000118235	0.00036819	0.00114656
Clostridium_sensu_stricto	8.8e-05	0.000592658	0.00399044	0.00105444	0.00179574	0.00305818
Alistipes	9.59e-08	5.33e-05	0.0295866	0.00119326	0.00196429	0.0032335
Oscillibacter	9.59e-08	5.33e-05	0.0295866	0.00128231	0.0020798	0.00337326
Haemophilus	0.000283749	0.0011282	0.00448578	0.001002	0.00170685	0.00290752
Mitsuokella	8.83e-05	0.000594598	0.0040035	0.00093233	0.00161999	0.00281483
Howardella	9.59e-08	5.33e-05	0.0295866	0.00111096	0.00185853	0.00310913
Clostridium_XlVa	0.000534493	0.00166474	0.00518499	0.000734749	0.00133924	0.00244105
Pseudomonas	0.000284872	0.00113267	0.00450354	6.33e-05	0.000251633	0.00100032
Butyrivibrio	9.59e-08	5.33e-05	0.0295866	0.000496338	0.00100222	0.00202371
Methylocystis	0.000531379	0.00165509	0.0051551	0.00011793	0.00036722	0.00114348
Brevibacillus	9.59e-08	5.33e-05	0.0295866	0.000646764	0.00121361	0.00227727
Parabacteroides	0.000282537	0.00112339	0.00446667	0.00100391	0.00171002	0.00291278
Campylobacter	0.000537873	0.00167525	0.00521772	0.000481792	0.000972965	0.00196487
Sphingomonadaceae_unclassified	0.000539171	0.00167925	0.00523005	6.24e-05	0.000248108	0.000986327
Alphaproteobacteria_unclassified	0.000285605	0.00113556	0.00451494	6.24e-05	0.000248108	0.000986327
Subdoligranulum	8.69e-05	0.000585027	0.00393914	0.000732603	0.0013354	0.00243419
Peptostreptococcus	0.000815002	0.00218893	0.00587904	0.000654095	0.00122732	0.00230291
Parvimonas	0.000280894	0.00111688	0.00444091	0.000646259	0.00121272	0.00227568
Clostridium_IV	9.59e-08	5.33e-05	0.0295866	0.000835518	0.0014847	0.00263827
Brachyspira	9.59e-08	5.33e-05	0.0295866	0.000662305	0.00124269	0.00233165
Eubacterium	9.59e-08	5.33e-05	0.0295866	0.000638921	0.00119899	0.00225
Akkermansia	8.72e-05	0.000587301	0.0039544	0.000765073	0.00139437	0.0025413
Pseudoflavonifractor	9.59e-08	5.33e-05	0.0295866	0.000729251	0.00132927	0.00242296
Fusobacteriaceae_unclassified	0.000289974	0.00115292	0.00458391	0.000118713	0.000369655	0.00115105
Lysinibacillus	0.000287631	0.0011436	0.0045469	0.000117632	0.000366297	0.00114061
Pseudoramibacter	0.000534493	0.00166474	0.00518499	1.93e-05	0.000129891	0.000874876
Methylobacteriaceae_unclassified	8.69e-05	0.000585027	0.00393914	0.000118843	0.000370061	0.00115232
Bacillaceae_2_unclassified	8.72e-05	0.000587301	0.0039544	0.000398954	0.000845183	0.00179052
Anaerococcus	8.76e-05	0.000589385	0.00396731	0.000396836	0.00084073	0.00178115
Ureibacillus	0.000282196	0.00112258	0.00446568	0.000333357	0.000749063	0.00168317
Burkholderiales_unclassified	9.59e-08	5.33e-05	0.0295866	0.000558943	0.00108482	0.00210545
Spirochaetaceae_unclassified	9.59e-08	5.33e-05	0.0295866	0.000494689	0.000998928	0.00201714
Bacillus	8.69e-05	0.000585027	0.00393914	0.000408685	0.000865752	0.001834
Selenomonadales_unclassified	8.72e-05	0.000587301	0.0039544	0.000180414	0.000484437	0.00130078
Propionibacteriaceae_unclassified	9.59e-08	5.33e-05	0.0295866	0.000180414	0.000484437	0.00130078
Leuconostoc	9.67e-08	5.34e-05	0.0294543	0.000330688	0.000743217	0.00167037
Sutterella	8.8e-05	0.000592658	0.00399044	1.93e-05	0.000129891	0.000874876
Pelomonas	8.78e-05	0.00059126	0.00398103	2.09e-08	1.18e-05	0.0066331
Comamonadaceae_unclassified	8.78e-05	0.00059097	0.00397907	6.31e-05	0.000250755	0.000996826
Dolosigranulum	0.000283088	0.00112556	0.00447524	2.09e-08	1.18e-05	0.00663248
Paracoccus	8.75e-05	0.000589214	0.00396726	1.93e-05	0.000129891	0.000874876
Bradyrhizobiaceae_unclassified	8.74e-05	0.000588447	0.0039621	1.93e-05	0.000129891	0.000874876
Planococcaceae_unclassified	8.72e-05	0.000587301	0.0039544	1.93e-05	0.000129891	0.000874876
Acidaminococcus	8.69e-05	0.000585027	0.00393914	2.09e-08	1.18e-05	0.00663312
Varibaculum	8.72e-05	0.000587301	0.0039544	0.00032546	0.000731492	0.00164407
Carnobacteriaceae_unclassified	9.67e-08	5.34e-05	0.029454	1.93e-05	0.000129857	0.000874866
Rhizobiales_unclassified	8.69e-05	0.000585027	0.00393914	1.94e-05	0.000130579	0.000879501
Betaproteobacteria_unclassified	8.69e-05	0.000585027	0.00393914	1.93e-05	0.000129891	0.000874876
Peptococcus	0.000280894	0.00111688	0.00444091	1.93e-05	0.000129891	0.000874876
Finegoldia	0.000280894	0.00111688	0.00444091	2.09e-08	1.18e-05	0.00663258
Pseudomonadaceae_unclassified	0.000280894	0.00111688	0.00444091	2.09e-08	1.18e-05	0.0066331
Barnesiella	9.59e-08	5.33e-05	0.0295866	0.000118647	0.00036945	0.00115041
Treponema	9.59e-08	5.33e-05	0.0295866	0.000252159	0.000611367	0.00148228
Desulfovibrio	9.59e-08	5.33e-05	0.0295866	0.000251462	0.000609685	0.00147822
Comamonas	9.59e-08	5.33e-05	0.0295866	0.000322584	0.000725054	0.00162966
Odoribacter	9.59e-08	5.33e-05	0.0295866	0.00011838	0.000368615	0.00114781
Porphyromonadaceae_unclassified	9.59e-08	5.33e-05	0.0295866	0.000181998	0.000488676	0.00131213
Paenibacillus	9.59e-08	5.33e-05	0.0295866	0.00018146	0.000487237	0.00130828
Aneurinibacillus	8.77e-05	0.000590253	0.00397425	0.000182714	0.000490603	0.00131731
Butyricimonas	9.59e-08	5.33e-05	0.0295866	0.000250283	0.00060684	0.00147135
Corynebacterium	8.69e-05	0.000585027	0.00393914	6.24e-05	0.000248108	0.000986327
Lactobacillaceae_unclassified	9.59e-08	5.33e-05	0.0295866	1.94e-05	0.00013079	0.000880923
Burkholderia	8.78e-05	0.00059126	0.00398103	2.09e-08	1.18e-05	0.0066331
Rummeliibacillus	8.77e-05	0.000590253	0.00397425	2.09e-08	1.18e-05	0.0066331
Ureaplasma	8.76e-05	0.000589791	0.00397114	1.93e-05	0.000129891	0.000874876
Alcaligenaceae_unclassified	8.76e-05	0.000589791	0.00397114	2.09e-08	1.18e-05	0.0066331
Microvirga	9.59e-08	5.33e-05	0.0295866	1.94e-05	0.000130385	0.000878198
Solobacterium	8.72e-05	0.000587301	0.0039544	6.26e-05	0.000248735	0.00098881
Porphyromonas	8.72e-05	0.000587301	0.0039544	0.000117632	0.000366297	0.00114061
Burkholderiaceae_unclassified	8.72e-05	0.000587301	0.0039544	2.09e-08	1.18e-05	0.0066331
Ralstonia	8.69e-05	0.000585027	0.00393914	1.93e-05	0.000129891	0.000874876
Solirubrobacterales_unclassified	8.69e-05	0.000585027	0.00393914	2.09e-08	1.18e-05	0.00663258
Devosia	9.59e-08	5.33e-05	0.0295866	1.93e-05	0.00013022	0.000877086
Fusobacterium	9.59e-08	5.33e-05	0.0295866	6.24e-05	0.000248108	0.000986327
Negativicoccus	8.69e-05	0.000585027	0.00393914	2.09e-08	1.18e-05	0.00663312
Micromonosporaceae_unclassified	8.69e-05	0.000585027	0.00393914	2.09e-08	1.18e-05	0.00663248
Pasteurellaceae_unclassified	8.69e-05	0.000585027	0.00393914	6.24e-05	0.000248108	0.000986327
Aestuariimicrobium	8.69e-05	0.000585027	0.00393914	2.09e-08	1.18e-05	0.00663258
Burkholderiales_incertae_sedis_unclassified	9.59e-08	5.33e-05	0.0295866	6.29e-05	0.000250206	0.000994653
Clostridium_XIX	8.69e-05	0.000585027	0.00393914	2.09e-08	1.18e-05	0.00663312
Cloacibacterium	9.59e-08	5.33e-05	0.0295866	1.93e-05	0.000129891	0.000874876
Propionibacterium	8.69e-05	0.000585027	0.00393914	2.09e-08	1.18e-05	0.00663258
Rhodobacteraceae_unclassified	8.69e-05	0.000585027	0.00393914	2.09e-08	1.18e-05	0.0066331
Achromobacter	9.59e-08	5.33e-05	0.0295866	1.93e-05	0.000129891	0.000874876
Bacillaceae_1_unclassified	8.69e-05	0.000585027	0.00393914	0.000118556	0.000369163	0.00114951
Synergistaceae_unclassified	9.59e-08	5.33e-05	0.0295866	0.00011793	0.00036722	0.00114348
Lactococcus	9.59e-08	5.33e-05	0.0295866	6.24e-05	0.000248108	0.000986327
Bilophila	9.59e-08	5.33e-05	0.0295866	6.24e-05	0.000248108	0.000986327
Microbacteriaceae_unclassified	9.59e-08	5.33e-05	0.0295866	6.31e-05	0.000250914	0.000997456
Elusimicrobium	9.59e-08	5.33e-05	0.0295866	6.27e-05	0.000249419	0.000991529
Murdochiella	9.59e-08	5.33e-05	0.0295866	6.24e-05	0.000248108	0.000986327
Allisonella	9.59e-08	5.33e-05	0.0295866	6.24e-05	0.000248108	0.000986327
Olsenella	9.59e-08	5.33e-05	0.0295866	1.93e-05	0.000129891	0.000874876
Macrococcus	9.59e-08	5.33e-05	0.0295866	1.93e-05	0.00013022	0.000877086
Dietzia	9.59e-08	5.33e-05	0.0295866	1.93e-05	0.000129891	0.000874876
Anaeroplasma	9.59e-08	5.33e-05	0.0295866	6.26e-05	0.000248735	0.00098881
Parasutterella	9.59e-08	5.33e-05	0.0295866	6.26e-05	0.000248735	0.00098881
Hallella	9.59e-08	5.33e-05	0.0295866	1.93e-05	0.000129891	0.000874876
Succinivibrionaceae_unclassified	9.59e-08	5.33e-05	0.0295866	6.24e-05	0.000248108	0.000986327
Deltaproteobacteria_unclassified	9.59e-08	5.33e-05	0.0295866	1.93e-05	0.000129891	0.000874876
Gordonibacter	9.59e-08	5.33e-05	0.0295866	1.93e-05	0.000129891	0.000874876
Mollicutes_unclassified	9.59e-08	5.33e-05	0.0295866	1.93e-05	0.000129891	0.000874876
Diaphorobacter	9.59e-08	5.33e-05	0.0295866	1.93e-05	0.000129891	0.000874876
Helcococcus	9.59e-08	5.33e-05	0.0295866	1.93e-05	0.000129891	0.000874876
Saccharofermentans	9.59e-08	5.33e-05	0.0295866	1.93e-05	0.000129891	0.000874876
Phocaeicola	9.59e-08	5.33e-05	0.0295866	1.94e-05	0.000130701	0.000880322
Acetanaerobacterium	9.59e-08	5.33e-05	0.0295866	1.94e-05	0.000130385	0.000878198
Ornithinimicrobium	9.59e-08	5.33e-05	0.0295866	1.94e-05	0.000130385	0.000878198
Anaerofustis	9.59e-08	5.33e-05	0.0295866	1.93e-05	0.00013022	0.000877086
Spirochaetales_unclassified	9.59e-08	5.33e-05	0.0295866	1.93e-05	0.00013022	0.000877086
Pseudobutyrivibrio	9.59e-08	5.33e-05	0.0295866	1.93e-05	0.000129891	0.000874876
Actinomycetaceae_unclassified	9.59e-08	5.33e-05	0.0295866	1.93e-05	0.000129891	0.000874876
Nocardioidaceae_unclassified	9.59e-08	5.33e-05	0.0295866	1.93e-05	0.000129891	0.000874876
Maribius	9.59e-08	5.33e-05	0.0295866	1.93e-05	0.000129891	0.000874876
Ethanoligenens	9.59e-08	5.33e-05	0.0295866	1.93e-05	0.000129891	0.000874876
Chloroplast_unclassified	9.59e-08	5.33e-05	0.0295866	1.93e-05	0.000129891	0.000874876
Acidobacteria_Gp1_unclassified	9.59e-08	5.33e-05	0.0295866	1.93e-05	0.000129891	0.000874876
Aeromicrobium	9.59e-08	5.33e-05	0.0295866	1.93e-05	0.000129891	0.000874876
Clostridiales_Incertae_Sedis_XI_unclassified	9.59e-08	5.33e-05	0.0295866	1.93e-05	0.000129891	0.000874876
Asteroleplasma	9.59e-08	5.33e-05	0.0295866	1.93e-05	0.000129891	0.000874876
Microbacterium	9.59e-08	5.33e-05	0.0295866	1.93e-05	0.000129891	0.000874876
Phascolarctobacterium	9.59e-08	5.33e-05	0.0295866	1.93e-05	0.000129891	0.000874876
Desulfovibrionaceae_unclassified	9.59e-08	5.33e-05	0.0295866	1.93e-05	0.000129891	0.000874876
